# Supplementary material for: A Chemical-Genomic Screen of Neglected Antibiotics Reveals Illicit Transport of Kasugamycin and Blasticidin S
Source: PLoS Genet. 2016 Jun 29;12(6):e1006124. doi: 10.1371/journal.pgen.1006124 (PMC4927156; doi:10.1371/journal.pgen.1006124)
Supplement: S1 Dataset — A table of fitness scores for genes (columns) by conditions (rows) suitable for clustering [62] and other downstream analyses. Conditions are labelled with the condition name, concentration in square brackets ‘[]’, and “batch” number in curly brackets ‘{}’. The batch groups conditions that were measured in the same experiment and normalized as a group. Conditions from Nichols et al. [8] were assigned batch “0”. Gene names are used to label the mutation. Unless otherwise specified, the mutations are precise gene deletions. (TXT) [file pgen.1006124.s005.txt]

Condition	hchA	ybiW	bglG	adhE	cytR	ppsA	fnr	nuoL	hupB	nuoB	mdh	nagC	pflD	rhaR	frdD	tyrR	phoQ	aceF	cheB	sdhC	atoS	pqqL	eutP	nlpD	yfjK	agaR	yfjX	hslV	ygbA	yhjJ	ydfX	hflK	ydgC	yejG	ydhT	yfaD	yfbP	yoaH	yfdM	yebE	yfeD	yecH	barA	uhpA	cirA	basR	ybhC	treA	poxB	wza	tktA	tsx	aer	ybhD	ynfL	cusR	ppdD	tesA	pepT	yeeA	pptA	yehE	yehS	ykgJ	yccE	yaiO	yaiE	ycfT	yciF	ybeL	ycjY	ybfB	ydaU	ybiA	ynbD	ybjO	ycdY	btuR	acnA	deoR	fucR	nuoK	argP	nuoA	yhfW	frdC	uidR	dpiB	phoP	acnB	cheA	sdhD	atoC	sppA	eutS	mepA	iap	yfjL	prlF	ypjF	frvX	ygbE	prlC	ydfA	hflC	cnu	yfaP	ydhW	ypaA	yfbR	yobD	yfdO	yebG	yfeK	yecF	qseB	glnG	dcuR	pgaA	cpsB	fhuE	ldhA	fiu	yfcT	yraJ	yehB	ygeL	tap	ykfA	dbpA	envZ	mrcB	yfgM	ypjB	yeeE	yddL	yehI	ydfP	yccJ	yaiP	acpH	allE	pliG	ybcH	yciG	ybeR	ynaJ	ybfC	ybiJ	ydcF	ybjD	yncJ	ada	pflA	cadC	gapC_2	dsdC	zwf	galR	nuoJ	idnR	glk	melR	rpe	nhaR	ppc	soxR	frdB	uxuR	dpiA	cra	narL	prpC	uvrY	sdhA	evgA	htpX	ypfG	ypdF	yfiM	ptrA	yfjM	yhbU	ygaQ_2	pepQ	zntA	rzpQ	pepA	ydgK	yfaQ	ydiH	yfaU	yfcD	yebO	yfdQ	yfeY	yedD	qseC	glnL	mltA	dcuS	yiaT	rbsB	dld	cusC	yfdF	wcaA	dmlR	hepA	glgC	degP	dacA	umuD	yegL	yddG	yehK	ykfB	ecpD	yaiS	yceB	yajD	ymfL	ycgR	cusF	ynaK	ybiI	ydcA	ycbJ	hicB	yceI	adiY	pflB	cbl	ebgR	pykA	galS	ilvY	maeB	metJ	pck	pdhR	aceB	soxS	frdA	xapR	ihfA	narX	cyoD	yedV	sdhB	evgS	ypfN	hyfR	ygeY	rnlA	dacB	cas1	ggt	ydfD	mliC	ydiE	yfcI	yfdR	yecE	yfeZ	yedE	rpoN	cpxA	mltB	creB	yeaY	oppA	bamC	lldD	lamB	gcd	helD	yeiE	hrpB	ppk	pepD	dacC	ldcA	ecpB	yaiV	yceH	ymfM	ychH	yciN	ybeU	smrA	ydaY	elfG	ydcY	yceJ	appY	chbR	envR	gnd	nuoH	leuO	talA	metR	gpmM	perR	aceA	stpA	deoB	zntR	kdpD	rbsR	rssB	cyoC	sucA	narQ	ptrB	pepB	yfiR	loiP	degQ	alaE	yifK	casE	mrcA	ynfB	iadA	ydhK	ydiV	arnD	yfcL	eutL	arcB	cpxR	creC	slp	yhaK	ompA	pgm	ydeT	cusA	truC	hrpA	yahL	lhr	ackA	prpR	yfiN	potH	ygaQ_4	sohB	yneG	yehM	yagB	hspQ	ecpA	pgaD	yaiW	ycfL	ybaM	ymfR	ybcI	ychQ	ybdJ	chiP	rcbA	ybgE	ybiU	ycbU	ydcZ	yceD	argR	appC	fumC	envY	ihfB	nuoG	lrp	tktB	mhpR	pfkA	phnF	pgi	tdcA	ytjC	yafC	dps	sdiA	rstA	cyoB	baeS	sucB	glrR	yfhM	recA	ratA	yggI	yfjQ	ygaC	dgoK	gspO	radA	yfaT	ydiY	arnE	yfcP	yebY	yfdX	eutA	yodC	ompR	zraS	pal	arcA	rnt	ompC	gltA	fimB	mipA	yqeI	gspA	cybC	moaA	yiaU	aceE	rhlB	yfdV	clpP	clpA	yneK	yagJ	gfcC	yahE	yaiY	ybaN	ymfO	ybcN	ybdD	ymjA	ydaE	ybgS	ybjH	yncE	ycfD	asnC	appB	csgD	fumA	fadR	nuoN	hns	nuoF	lysR	cusB	nac	tpiA	rpiB	treR	phoB	ybdO	srlR	rstB	cyoA	narP	sucC	hisH	hcaT	hycH	yfjH	pppA	yfjW	argC	ygaM	ydfR	pepE	ydgD	yeiL	ydhR	yfaA	yniB	yfcR	yebZ	ypeC	yecJ	eutT	yedR	rpoZ	zraR	pgpB	glgS	nlpE	ompF	cydB	fimD	fhuA	hofQ	speE	yidZ	lpd	srmB	ypdI	clpX	pepN	hha	ydfZ	yehQ	yagK	gnsA	yahG	ybaP	ymfQ	ybcO	yciC	ybdM	mpaA	ydaF	ydbH	ybjC	ydcK	ydcD	betI	icd	cynR	pykF	fis	nuoM	hupA	nuoE	malI	glcB	purR	fumB	trpR	phoR	ybeF	torR	talB	cheY	fdrA	rcsB	galM	yegQ	hycI	yfjI	hybD	hslU	ygaH	bcsE	ydfU	hflX	ydgH	psuG	ydhS	yfaH	chbG	yfbM	yfdK	yobB	yfeC	yecR	eutQ	uhpB	ydeU	basS	ompT	fadL	pta	ompN	fimE	pstB	ygeF	yhiI	glpX	renD	yjiE	fbp	yoaA	murQ	lon	ypjM_2	hyaD	ydcP	yehA	yagU	cbpM	yahO	mdoC	yaiA	bhsA	ybbD	ymgC	ybcQ	yciE	ybdN	ymjC	ydaT	ybhP	ynbE	ybjN	ydcL	efeB	yncI	ycfK	yedJ	ycjX	grcA	rsxG	ybdK	yejK	anmK	yfdG	yacL	ygcP	allA	yacH	yliI	sxy	yafW	rsmH	yfaX	sufA	ybgL	yfcA	wcaI	yedL	yehY	yqcA	rcsD	trmJ	ypjM_3	yahD	ybaV	cof	dsrB	ybgK	ybhG	mzrA	gstB	gluQ	hcaR	cobB	cas3	mraZ	ygdQ	nrdR	ydiB	eamB	rluB	entH	mdtH	wbbL_1	yciM	yfaL	ydaN	yfcC	ydcU	yfeO	ydhC	yfhR	yniC	ybdH	aceK	ycaN	qor	yciT	sodB	lsrD	ynfM	yagM	ECK0503	ydjF	miaB	erfK	yceO	ybjP	ymgA	wcaK	yddJ	ynjA	ycgB	yegU	ycjF	yniA	dtpD	yejL	ydiU	yadE	yacC	ybjL	yafS	yccF	ykfH	ybeY	pncC	ydjA	ycbC	ygeA	yebK	yohD	ppdC	yfaY	lomR_2	hcaE	arfB	yahF	queC	ninE	preT	ybhA	pdxK	ybiB	yhhW	metQ	ycaL	yajO	truD	lhgO	lplT	ybjQ	dusC	raiA	mngB	ycfH	osmF	gmr	nudI	yfcG	mdtK	yphF	ynjF	hscC	yeaG	ycaK	hfq	ydbK	sodC	lsrB	ygdR	mdtJ	yagN	ydiR	ydjG	ybfP	yeeR	ymfD	elfC	ariR	ydaS	yiiQ	yddK	rep	rcnR	ydcJ	yadS	yeaO	ybjE	yfbK	msrC	rayT	yqcC	ybdZ	amiD	yafT	yccT	yffB	frmR	msrB	btuF	wcaE	yohF	alaA	stfR	yfhL	yafE	yaiX	csdA	ybaE	uspG	ybdG	rtn	ybhI	murP	mntR	yaaA	ybjJ	dinJ	rlmL	yajG	yaeR	ygaV	ycjG	fadM	ycbL	rutA	ygbJ	ygaZ	tqsA	ycaO	yegE	ycgL	puuD	ttcA	yfcH	yddW	murR	ydhY	pncA	ybfF	pphA	lpp	ydbC	tpx	yneH	folM	ydiS	ybcK	ydjJ	djlA	gfcE	ymgF	yfcO	ynaE	blc	ydeK	ruvB	yohJ	yafQ	yedP	clpS	yfbV	yeiH	yfeX	yafP	rlmM	yadK	ybjX	yafK	efeO	rutC	tmcA	yaiI	iscA	yagP	wzc	yoeE	psuK	fadI	ydfN	yfiE	ygbI	atl	citG	ybeM_2	dedD	ybhN	eutK	ybiS	yaaW	ybaO	mak	ygaP	yfaW	ybgC	efeU_1	ykfG	yccM	ymdB	nudJ	ycgV	yeiI	puuR	arnC	yfcJ	ypeA	mltF	argG	ycbZ	ahpF	yncD	yneJ	ygeG	ydiT	yeaE	ymfH	csgG	ycgI	yfgC	thiK	uvrD	ychA	yohK	paoD	yedI	yfcF	frc	iscX	yaaX	yadL	ycaP	yafO	yebC	yphA	ygbL	ynfA	ybhK	cmoA	asmA	nrdI	yeiQ	ybcD	alaC	ydfT	yfiF	yafJ	ygcN	iraP	ygeR	crcB	ybeD	dedA	clsB	eutN	ybiV	thiQ	yahB	rlmI	ybaY	ybhM	ygaX	rlmN	yqcE	lsrF	ycgM	yciH	rutD	yciA	mdtC	yeiR	ycjN	arnT	yfdH	ydeE	nudK	ydiM	yfhH	yeaI	zitB	clsA	gor	ogt	ydfH	ygeH	ydhF	spy	ybcW	yeaM	csgF	ycgY	yfjT	dksA	ydfV	rnb	mgrB	yciU	nupX	mtfA	ddpX	yqaE	ratB	rdgC	yaaI	ybgF	yaeH	ycaR	ykfJ	yedA	sufE	ynbB	cmoB	yegV	mprA	yejB	essD	eutR	yaaJ	yfiB	afuB	ygcO	adrA	rof	ybaB	ybgA	ybeX	flk	eutM	yliE	yadI	rarA	yahC	etk	ybaS	yfiH	queE	yddH	ydiF	rhtA	ydcS	bluF	mdtD	ychN	yejA	ycjT	menH	ynbA	ydhJ	yfgF	ydiN	yfiC	nfsA	cysG	gfcD	gstA	ydeS	yafL	ydfI	ykgH	ydjX	ybcY	yebF	sfmD	ymfJ	hslJ	pepP	hscB	ydhI	ybiC	yciI	psuT	ydeI	ybbY	yeeX	rsxA	smrB	ygdD	yqaA	ybaQ	pgl	ycbB	frsA	yeeN	ydjM	ydeJ	luxS	ycdX	ybhB	yeaL	ycjS	yecA	rcnA	pphB	yejE	eutJ	thiP	yfjR	ykgF	yajC	ivy	ybaL	paaY	ubiF	ypdE	iscR	yliF	yadC	ycaC	yahK	yqaB	ypjD	queF	yfbL	norV	leuE	paoC	pgaC	yddE	yegS	ychO	yejH	ynaI	yfbS	ydcN	ypdB	grxD	ydiP	pka	nudL	macA	fadD	katG	lsrR	casC	rrrQ	yafU	ydhP	ydjZ	tfaX	ybjM	nfrA	iraM	ydiJ	tig	ydiZ	yiaK	yciS	bamB	ydgA	allC	yeiB	tppB	yfcZ	ygbK	ybbB	zapD	ybhH	yaeQ	ycbK	ykfI	yfaE	yeeS	ydjI	csdE	yciV	ybeT	uspE	yedK	abgR	yedF	yehW	mazG	yejF	ynaA	sgrR	yfjU	yahA	prpD	ybaK	yebT	ybgJ	fryC	ybhS	ygaU	rimO	yadN	ycaD	tauD	wcaJ	ybcM	nagK	norW	ygbM	rppH	yaeB	glxR	ftnB	rluE	paoB	yceA	yeeD	ychJ	ydcR	ypdC	rodZ	yoaE	macB	mog	ychF	sodA	lsrC	ygdH	flxA	yafN	sufC	ybiP	ycgX	zinT	yhcD	tar	ydjO	allD	yedM	yhbY	ycjQ	hpf	yqeB	yhcO	yqfE	yhdV	yggT	yheT	yghG	yhfX	ygiW	yhgN	ygiD	yhhM	ttdT	hdeA	higA	yhjE	yqjG	ysaB	diaA	yibA	amtB	fepE	entF	ilvH	ybdL	trpB	paaI	astA	nadB	wcaM	sspA	cysM	ygeX	phoE	ilvN	elfD	metB	flgD	setC	yjfP	yidA	tamA	hsrA	bdcA	rmuC	yjhX	yihQ	yjiR	yiiR	ytjB	yjaG	phr	psiE	holE	yjcD	yjdM	hsdM	yjeH	hofC	nsrR	ydeQ	gspG	flhB	mnmE	fliG	gcl	rcsA	agp	yraI	pntA	waaS	rfbD	rffD	ppx	fimA	cysJ	htpG	ansB	sapF	chiA	cheW	pldA	syd	nrfD	yedX	yhbE	ydjL	yhbJ	xdhD	aaeB	scpC	yrdB	rdgB	yheU	yghR	damX	ygiZ	yhhX	zupT	yhhN	mug	hdeD	higB	yhjR	yhaH	wecH	yraP	yibG	acrB	slt	fepC	entC	proB	bioF	ltaE	moeA	trpD	pabB	paaJ	ccmB	gdhA	trxC	wcaL	pabA	glyA	thiH	serA	ddlA	ilvB	csgE	argE	flgE	yicS	ulaR	mdtL	tamB	yifE	rraB	yihD	yjhR	yihR	yjiS	yiiS	yjjK	yjaH	dinI	yjbI	ruvA	yjcE	yjdA	mrr	yjeJ	hofB	rlmB	codB	hipA	gspH	flhC	speD	fliI	ybcF	wbbH	putA	mtgA	hdhA	waaP	rfbB	rffG	hcaB	fimC	gudX	ahpC	glcD	trg	ugpQ	motB	pldB	dsbC	nrfF	yeeZ	mlaC	agaD	yrbL	cptA	aaeA	yggE	smg	yggW	prkB	yghT	hofO	mdaB	yhhY	ygiL	tusA	yqjH	mdtE	ygjQ	bcsG	yhaI	bax	yraQ	yibH	mscK	pdxA	thrB	entE	proA	bioC	serC	grxA	trpE	cobT	paaX	menE	dmlA	gshA	wcaB	hemX	glnB	thiE	metC	ppiD	asnA	csgB	argH	flgF	ade	yjfY	yieE	ytfP	yifB	yjgR	yihG	yjiC	yihT	yjiX	zapB	yjjY	yjaB	mfd	yjbJ	ruvC	yjcF	dinF	adiC	epmB	aroP	yjfI	cynX	slyB	gspJ	fliY	ldcC	fliK	nagD	rfbX	phoH	rfaD	gloA	waaG	galF	rffH	gabD	fimF	sdaB	sulA	glcC	osmC	motA	metF	ygiS	nrfG	mlaD	elaB	yhcA	cptB	yhdE	argO	yhdN	yggM	yhfA	yghW	hofN	ygiN	yhhZ	yqiJ	yhiJ	yqjI	mdtF	sstT	garD	yiaJ	yhbP	yibT	copA	nadC	caiC	entB	bioD	aroA	pncB	puuE	cobS	menC	hisG	tcdA	ubiE	pheA	thiC	nanA	sfmA	ilvM	csgA	metA	flgG	yidG	yjfZ	yieF	yzfA	rffC	yjhF	yihI	yjiG	yihU	yjjG	yiiX	yjtD	rluF	umuC	yjbL	nudB	actP	uvrA	yjdF	holD	yjeN	yadG	yjfJ	tauB	ydhU	gspK	fliC	gloB	fliL	nagA	spr	dadA	waaF	ansA	waaQ	cpsG	rffM	cysC	fimH	yqeA	cbpA	gss	dicC	sgbH	otsB	phnP	secG	fdhF	yfbN	mlaE	elaA	yhcF	ygfZ	yhdH	mscS	tusB	trmI	yhfG	yghZ	nudE	yqiA	yrhB	yqiK	yhiN	ygjH	gadX	ygjV	yhjV	yhaV	yiaM	yhbQ	yibL	ybaT	leuD	lipA	argF	aspC	paaA	cobU	hisD	idi	aroC	fre	tyrA	lplA	aroE	sfmC	ilvE	flgN	metH	flgI	yidH	ytfE	purP	ytfQ	cyaY	yjhG	yihL	yiiD	yjjU	yijF	sbcC	pagB	recT	yjbM	dcm	yjcH	mutL	yjdI	nhaA	yjeO	fhuC	yjfK	tauC	nlpC	fkpA	fliD	yahI	fliM	nagB	yfcV	dadX	waaL	sdaA	fcl	cysN	dnaK	gcvP	minC	yghA	tdh	ccmG	fdhD	rlmE	treC	yfbO	yrbG	tas	yhcG	yqfA	yhdT	yggC	tusC	yggX	tsgA	ftsP	yhgE	yqiB	yhhA	ygiF	dtpB	ygjI	yhjA	yqjA	yiaC	yraH	yiaO	yhbS	yibN	ybbL	panB	leuC	cobC	proC	moaC	wrbA	paaF	paaB	wcaD	aroH	pdxB	hisC	fldB	sixA	mobA	aroF	htrE	argD	rlpA	ilvA	lysC	flgJ	yidI	ytfG	yieH	yjgA	yigA	yjhI	yihM	yiiG	yjjW	yijP	priC	yjbE	ydaV	yjbQ	sbmC	yjcO	yjdJ	yaaU	mscM	fhuD	araJ	osmE	fic	fliS	cynT	fliN	speF	amiA	ycjU	waaY	ugd	gmd	cutA	cysD	dnaJ	gcvH	oppB	cedA	kbl	bcp	fpr	gspC	idnT	ybdR	kdsD	xdhB	yhcH	yqfB	dusB	yggD	tusD	yqgA	yhfL	mqsR	yhgA	nudF	panZ	ygiM	rlmJ	ygjJ	yhjB	yqjD	yraK	yiaV	yhbW	yicC	ybbA	thiI	leuA	nadA	aroL	moaD	solA	paaG	paaC	thiM	astE	hemF	hisF	visC	oxc	rraA	argA	rcsF	avtA	ybgP	metE	flgB	alr	flgK	yidJ	ytfJ	cbrB	yigB	yjhP	yihN	yjiN	frvA	yjjI	yijD	recR	yjbG	tus	yjbR	alkA	sdsP	holC	yjdK	kefC	queG	fhuB	yjfM	brnQ	lpxM	dppA	fliT	cynS	fliP	ybiY	smpB	waaJ	rfbC	rfe	glpQ	cysH	betA	gcvT	oppF	gltF	katE	aslB	hscA	nrfA	gspE	idnO	rssA	hyuA	yhcM	ygfF	yhdU	yggF	slyX	yghD	yhfS	ygiV	nfuA	ygiC	rsmD	ygiH	dctR	ygjK	yhjD	yqjE	yiaG	lpoA	yiaW	nlpI	yicH	fes	panE	bioA	moaE	trpA	pdxY	paaE	ccmD	pdxJ	hisI	gshB	cysK	menA	lysA	crl	cysE	ybgD	glnA	flgC	tyrB	nagZ	yidK	ytfL	cbrC	yjgH	yigF	yjhQ	ompL	mdtM	fieF	yjjJ	nudC	seqA	yjbH	topB	yjcC	alkB	sdsR	hsdS	yjdL	setA	yjeT	metN	yjfC	mdlA	flhA	secB	fliF	ushA	fliQ	appA	yqhH	pntB	waaI	rfbA	rffE	dsdA	mpl	cysI	betB	speA	osmB	nanE	cheR	aslA	proX	nrfC	gspF	idnD	idnK	narY	tesB	manA	wzxC	yeaX	dgkA	bglX	dgt	napA	allR	eutE	uvrB	gutM	phnK	hypB	lpcA	ttdA	nfsB	nirB	hyaB	glgP	narJ	malS	malF	agaI	proP	trkA	fecE	ugpE	prfH	nikC	rimJ	dppB	caiF	hyfH	cyoE	dsdX	ssuA	cysA	ycjM	yphE	exoX	sdaC	fliR	exbD	rbn	modE	fdoI	gsiC	rnd	focA	rsuA	potC	lepA	sapC	pyrE	ydcV	pyrB	ydeA	allS	chbC	relB	araG	yhaJ	yehX	yjdN	pstA	gltL	sbp	hyfJ	intE	yqgE	racC	agaV	cspB	panF	ogrK	yfgD	rpmG	rfaE	cspA	rusA	livJ	rtcR	recG	ampE	glpK	hyi	aspA	tolQ	sgcB	uxuA	narZ	aes	uidB	atoB	kdgR	acs	fruK	rnhB	napF	allB	fdx	trxB	hypF	phnI	hypC	lacI	ttdB	citX	nirD	hyaC	glgA	narI	ysaA	malE	mtr	melB	mscL	fecC	ugpA	queA	nikD	rluC	xylF	arnA	tbpA	ybbW	fryA	msyB	cysU	mppA	gabP	torZ	fucP	sbcB	exbB	intS	modB	fdoG	mdfA	purT	ssuB	purF	potA	rluD	sapB	yihY	ddpF	hsdR	ydgI	chbB	mlrA	araF	sspB	mglC	creA	pstC	gltK	glpF	upp	xisE	yggR	tynA	yhbT	cspF	arfA	sanA	truB	iscU	tatC	acrF	miaA	ibpA	rhlE	arsB	arsR	yidE	intF	metL	ybcC	fxsA	tolR	osmY	uxuB	fdnG	ymcE	uidA	eutC	eda	rihC	ccmH	rnhA	atoD	purK	hcaF	cmk	hydN	phnG	hypD	mhpA	ebgA	citD	php	hyaE	glgX	galU	lyxK	malK	mlaF	dcuB	bfr	fecA	ugpB	tgt	nikE	rpmF	xylG	truA	ilvI	fruA	dsbG	mntH	potB	cysP	feaB	proV	cutC	ptsP	hisB	exuT	lpxP	modC	pyrF	potF	vsr	uup	xapB	nhaB	nrdE	sapA	purD	ddpD	deoC	torT	ydjE	inaA	ftnA	aaeR	mglA	dnaQ	pstS	gltJ	frwC	bamE	pspA	yggL	tehA	rspA	yheV	yeiG	prmA	intA	dtd	gph	rpsF	uspD	torD	yhjH	ibpB	yahJ	thiS	emrE	ecnB	tolA	yjjV	caiD	fdnI	fabH	malY	aas	edd	carB	ccmF	gpt	atoA	purE	hcaC	pyrD	ascB	cadA	kduI	mhpF	ebgC	galK	aroB	hyaF	glgB	puuC	mtlD	gltP	cadB	kefB	sgcA	livG	ppiB	rimL	xylH	hyfB	fruB	citE	nupC	acrD	proW	cheZ	yqeG	hisA	kbaZ	cysW	ybhL	recE	potI	amn	yccA	xapA	chaA	nrdF	ycjO	purA	ddpC	deoA	btuD	mcrA	manX	aegA	tyrP	yidP	mglB	dinB	nagE	frwB	csiR	pspB	nupG	tehB	greA	nemA	nirC	eco	emrA	rpmE	hslR	rplI	yjaZ	mlc	bcsZ	msrA	yidB	frmB	thiF	rrrD	cspD	alsE	caiT	tam	fabF	rsxB	kefG	torY	apaH	ccmE	codA	glpA	rnk	hcaD	pyrC	hycG	cysQ	scpA	mhpE	fadH	galT	malQ	torC	treF	aldA	lldR	alsC	ptsN	cycA	yheS	gntP	livM	rimK	dctA	sra	mtlA	hyfD	afuC	yojI	citC	cysZ	pinE	focB	mdoD	srlB	araH	xanQ	mrp	agaS	eutB	rbsK	glnQ	add	artM	dcd	putP	purM	chaB	recB	ycjP	cpdB	ddpB	deoD	btuE	bluR	manZ	relA	yecS	phoU	lysP	fepD	rbsA	potE	frwD	queD	pspC	nhoA	ibaG	sufS	frlA	ais	slyD	emrB	acpT	pmbA	greB	yegW	yiaA	sgcR	tnaA	sbmA	iclR	borD	amiB	ssuD	ampC	fixB	uxaB	yciK	rsxD	rffA	amyA	rsmA	napC	sbcD	glpB	rna	hmp	purU	hycF	fixX	hybC	frmA	uxaA	galE	glpG	torA	xylB	patD	grxC	alsB	npr	ytfF	feoA	fhuF	livH	rlmC	dppF	rpmI	gltS	hyfE	mhpC	atoE	modF	ptsH	trpC	yfgO	curA	ascF	uvrC	cmtA	yfaV	kbaY	eutG	fadA	glnP	nth	artQ	cdd	mdtG	purN	oppD	araE	ycjV	nrdG	gadC	ykgD	btuC	ycjW	ygeV	shiA	cyaA	glvG	fepB	rbsC	kdpC	ssnA	pspD	exuR	marB	elbB	cspC	cvpA	ppiA	surE	uspB	rsmC	yhgF	rseC	aldB	rob	ravA	ampG	nrfB	nfrB	bdcR	pqiA	ulaB	fixC	ynfE	ydfG	rsxE	wzxE	wcaF	guaC	napH	xseB	glpC	rihA	nrdH	tdk	hycE	kefF	hybO	malZ	uxaC	dmsC	glpE	grxB	xylA	narV	bglB	phnD	dcuD	treB	feoB	creD	livK	aat	dppD	selD	xanP	hyfF	tauA	hisP	ybiH	ptsI	puuP	uraA	adhP	ygbN	fliZ	cmtB	pmrD	agaB	gcvR	fadB	glnH	xthA	artI	nfo	ptsG	xseA	kch	recJ	trkG	nrdD	yddB	glnK	ydjN	feaR	ttdR	gatC	yijO	glvB	citT	corA	kdpA	xylE	bglA	pspE	tdcD	nanT	uspC	pcm	emrY	selB	mazF	rpiR	uspA	rimI	rseB	dinD	surA	tatA	ybaA	nrfE	cstA	fecD	pqiB	ulaC	pgpA	ynfG	cfa	chbF	cdh	gatD	mtn	napG	gsk	eutH	nei	srlD	hypA	sfsA	yqhD	maa	sfsB	hyaA	glpD	ymgE	xylR	narW	phnC	rsmB	mgtA	gntT	nikA	rmf	dppC	rlmA	uhpT	hyfG	phoA	hisJ	artJ	crr	pspF	yphD	ydeM	gudP	fliH	pitB	menF	agaC	hyfA	fdhE	ybiT	nudG	artP	rihB	potD	purL	sapD	endA	ydcT	pyrI	lsrA	cueR	chbA	paaZ	znuB	yegT	arpA	bglF	tatE	rhaT	pnuC	malG	rsmE	intR	yhaB	cspI	rng	wzb	lysS	emrK	selA	xdhC	lysU	arsC	ugpC	cpdA	yicG	ampD	hemN	fsr	sdsQ	mngA	fecB	cspG	ulaD	ulaE	yjgZ	ompW	fur	yjgW	citF	yhaC	mgsA	yhdW	tonB	ligB	hicA	yifN	ynfF	fabR	ydjK	yjeM	ykgG	yajR	cusS	nanC	ybgO	yjiY	yjjX	ycbX	yghJ	rutB	trkH	ycfP	dgoR	icdC	yjiV	dhaK	yadD	lar	yafX	fliO	yihS	gatY	yigG	apbE	yieK	guaB	yicO	sgbU	ygfK	speC	hdeB	hybB	yhhT	patA	yraR	gspL	yhdY	pspG	yijE	eptA	yncM	yfjP	marR	cas2	ydgJ	yqeJ	ydiQ	mltC	yeaJ	sgcX	yebW	yqiG	yodD	ybfD	yegP	ycjD	yehT	casB	yfaZ	fkpB	ypdA	narU	yphG	ulaF	yjhE	yjjB	fliJ	zapA	hyfC	yjhV	chaC	mmuP	ykiB	galP	gltI	garK	ysdC	yzcX	ynfH	phnE_1	yeaV	rnr	yahH	ytfT	ylaB	ybdF	fimI	ybgQ	yjjN	ybjI	qmcA	ymbA	glcE	ycdZ	tatD	comR	dgoA	ycgG	rzoR	yciO	clcA	ydaG	ykfF	cybB	menD	yicN	amiC	yiaN	ygfT	yghE	yhiD	yghX_1	yhhS	rlmG	yhfY	rimP	gspI	zraP	kdgT	adiA	maeA	ypjA	marA	slyA	ygeI	pfkB	tolC	yeaP	nadR	yebB	yhdP	yebS	yehU	yagL	arnB	ubiH	fryB	yhfZ	yphH	chpB	yjjQ	mdoH	uhpC	tfaE	htgA	dosP	psiF	yggN	tolB	garL	puuA	glvC	yifL	ynfK	melA	yeaW	bsmA	yahM	yjfF	ylaC	fepA	acrZ	mdoB	rcdA	fau	yccS	yqhG	clsC	dgoD	ycgH_1	yciQ	cdaR	ydaW	ydcI	typA	wzzE	torI	slmA	yiaB	uacT	bcsF	yghF	rsmJ	yghX_2	dcrB	ygjP	yhfU	yhbX	yrdD	nfi	yjcB	frvB	yjdO	bdm	ypjC	eamA	ygcQ	pbl	ydjY	yoaB	ygcR	yecD	rhsA	yodB	fbaB	yphB	pbpG	modA	arnF	gudD	yfeA	phnE_2	glrK	recO	sgcQ	yjiQ	thrC	paaH	oppC	eaeH	caiE	iscS	mdlB	yghB	ybhF	garP	yhhH	yddA	yigM	yobH	ulaA	tabA	ybbM	yjhB	rsfS	iraD	ybhJ	yjjA	ybjT	sgcE	yccU	ygiQ	yceK	rhtB	ymfA	frlC	ymgG	yfdI	yciW	yaeI	ecpE	ydcM	yoeF	yeiS	cbrA	yicR	yqeF	yiaF	bcsQ	yhiK	yhhL	alx	frlR	nanK	yjbF	thiG	yiiE	dipZ	ddpA	ygaQ_3	ydfO	ygcE	ygeK	ynjB	deaD	yoaC	hyfI	yecN	ybfO	metI	yegX	yabP	yohC	malT	yfbT	phnM	pgpC	ung	sgcC	asnB	uidC	eutD	ybeZ	intQ	ykgO	ygjR	hcr	agaW	plsX	yhiL	sieB	yneL	rdoA	ydhX	yebQ	ytfB	yaiU	yjgL	ybcJ	yjhC	ybeQ	yjiH	ybiX	yjjP	ycaM	srlA	yccX	yqiI	bssS	rhtC	ymfE	smf	ycgN	ycjR	yaeF	ydbL	ecpR	ydcO	plaP	yihF	ilvD	ucpA	ypjJ	htrL	ygeM	ghrB	ygfB	bcsA	yghQ	dkgA	yqjC	frlB	yhcB	sthA	dcuA	dosC	csiD	gnsB	ygcG	ydhO	ygeN	ynjC	ybhR	yecM	dacD	prpB	rcnB	ecpC	yohH	glpR	yfcE	tag	yfeW	yfiP	recN	yqjK	aroG	ybbO	ligT	ykgM	sfmF	dmsA	gltB	yhiS_1	paaK	ilvC	ynfO	dsbA	ytfA	fklB	yaiZ	yjgM	fimZ	yjhD	ybfG	kptA	rlmF	yjjZ	ycaI	srlE	gfcA	yhaM	flgH	yigE	ymfI	hlyE	gntR	abgA	yafD	paaD	ykgL	ydcX	yoeB	tatB	bcr	kup	yidQ	ygaQ_1	yibQ	xdhA	bisC	bcsC	yghS	rbbA	ygiB	gntX	yhaO	yhfK	yhcN	ubiC	argB	yjcS	yihX	yjeI	ydeN	ygaY	essQ	ygdB	ydhV	ygeQ	ynjE	yigZ	proQ	pgaB	yecT	gmm	cho	yehL	yaiL	yeiW	ydhB	mnmC	yfgH	ylcG	yfiL	mutS	yibD	rluA	panD	fliE	thiD	malM	hcp	mltD	arpB_1	ykgC	fucK	tdcC	ssuC	dsbB	hokA	hokB	ppiC	ynfN	yihP	astD	argI	dcyD	ytfH	yajI	yjgN	rzpD	yjhU	ybfH	yjiL	ybiO	ycbV	ygfQ	ymdF	tdcG	yceF	rffT	ymfT	ytfI	dhaM	yabI	ydaM	yafV	ydbD	ykgA	mnaT	yigI	ccmA	atpI	emrD	yiaY	ygeW	yhjY	yggU	yhjK	yghU	yhhJ	yqiC	hslO	garR	yheO	yhdJ	zur	yihW	ecnA	yneE	gutQ	ppdB	sufB	rpiA	ynjI	envC	rsmF	otsA	rhsD	yegH	yeaN	yehP	bssR	yeiP	rtcB	epmC	rspB	yfgJ	yfjD	mutH	yicL	pheP	mdoG	mhpT	scpB	nmpC	tdcB	elfA	rph	yifO	frvR	ynjD	intB	intG	ytfK	yajQ	ybcV	yjhH	kdpE	yjiM	fsaA	ycbF	yggP	rutG	cpxP	lpoB	viaA	stfE	ytfR	dhaL	yacG	ydaQ	fadE	ykgI	ymgD	rarD	napB	yieL	yfgG	ygdG	yqeC	eptB	kdgK	hybF	yqiH	hofP	agaA	gspM	yhdX	dusA	ptsA	yjcZ	yihV	sugE	sad	rpoS	clcB	yqeH	ydiO	ygfI	ydjH	gspD	yebV	ygcU	rhsE	mdtA	tusE	yehR	yidF	yfdL	sseA	sseB	rnlB	xerD	mutY	yfdY	rsmG	mdtI	ghrA	lrhA	pagP	aqpZ	yeaD	yqgC	yncG	feoC	yegD	hemY	ybcL	thrA	ppsR	flgL	ybbC	acrE	yeeT	gabT	yegK	mhpB	yidX	yhfL	aidB	ylbI	ybbP	ydfB	sroH	csgC	ymgH	ydgU	hipB	dinQ	ydfW	ybgT	yhjX	micA	rybA	ryeF	rplA	csrC	ymiA	yobI	ascG	lpxL	gatZ	aaeX	fhlA	hybE	nanM	prpE	ykgB	recC	dauA	fepG	tfaS	hisM	leuB	alsA	ybfE	intD	yddM	fixA	yeeJ	hpt	yphC	ansP	yqjF	acpP-SPA	ribD-SPA	ribE-SPA	acpS-SPA	ribF-SPA	adk-SPA	rnc-SPA	alsK-SPA	rne-SPA	aspS-SPA	rnpA-SPA	birA-SPA	rplD-SPA	can-SPA	cca-SPA	rpoC-SPA	rpoD-SPA	cydA-SPA	rpoH-SPA	cydC-SPA	rpsE-SPA	yfeN	mnmG	yobF	pgrR	clpB	yceM	yoaD	yggS	ydeP	yzgL	mdtB	rhaM	ychE	iaaA	yeaH	ompG	ybeM_1	waaC	cbeA	glcG	yehD	dmsB	dgoT	entS	ulaG	ylcH	ybfA	ybbJ	ybbN	ymdA	gntU	ynhF	micF	atpA	dkgB	gntK	trmL	omrA	rtcA	arcZ	istR-2	ryjA	rydB	ynbG	hflD	atpG	napD	fucO	yhiM	hybA	yjiT	azoR	ykgE	udp	ydbJ	kdpB	yfdN	hisQ	pcnB	rlmD	cspE	yneF	lacA	yeeY	ampH	norR	pnp	cysS-SPA	def-SPA	serS-SPA	der-SPA	dnaA-SPA	dnaB-SPA	trpS-SPA	dnaE-SPA	tsf-SPA	tyrS-SPA	dnaX-SPA	ubiB-SPA	dut-SPA	valS-SPA	erpA-SPA	eno-SPA	era-SPA	yefM-SPA	yfgI	mioC	ydeO	araC	kilR	mlaA	yadH	yqhA	ydeH	gadE	hinT	yjaA	yahN	astC	preA	ybhQ	waaZ	cbtA	gltD	setB	narG	yidR	yidD	yjiK	yoaI	ycdU	gpmA	abrB	ymjC	sgrT	psrD	atpH	ypfJ	dapF	yicI	omrB	yedW	ryhB	zapC	micC	isrC	yoaJ	ryeA	fadJ	gldA	fucA	hofM	bfd	mcrC	carA	bolA	purH	yncH	gsiD	argT	rbfA	potG	ssuE	asr	mhpD	wzzB	yajL	casD	yihO	yejM-SPA	nadK-SPA	mqsA-SPA	fbaA-SPA	tsaD-SPA	lptA-SPA	fldA-SPA	yhbV-SPA	folA-SPA	obgE-SPA	folC-SPA	yidC-SPA	frr-SPA	ftsA-SPA	tsaE-SPA	ftsE-SPA	yqgF-SPA	ftsH-SPA	rsmI-SPA	gspB	yfjJ	xerC	sucD	lsrK	mngR	uspF	yqeK	gmhB	yraN	rsxC	gadW	ybgI	yjbB	yagI	entA	yadM	ydeR	ycaQ	waaB	sgbE	yfbU	narH	yicJ	tisB	yjiP	yohO	casA	ycfZ	ybjG	pdxH	bioH	ybhU	rzoD	atpF	djlC	yhaL	hokC	oxyS	ypfH	glmZ	glxK	mcaS	glmY	yqeL	nemR	hycD	yiiM	fucI	yrdA	malP	yjiA	mutT	hokE	yidL	yebA	narK	ypjM_1	argK	lfhA	tldD	ybjS	blr	ydhL	udk	yegR	sfmH	ygcS	pinH	ysgA	ftsK-SPA	ftsX-SPA	fabI-SPA	ftsZ-SPA	fusA-SPA	gapA-SPA	glmS-SPA	lpxH-SPA	glmU-SPA	gltX-SPA	parE-SPA	glyQ-SPA	groS-SPA	hisA-SPA	dam	yfjS	cueO	ndh	yehC	gcvA	ydfJ	ygeP	ybiR	yhcC	ynhG	yhjG	ydiK	nanS	paoA	smtA	ykgN	flhE	ymfN	nlpA	wbbK	phnO	yfcQ	puuB	ryfD/clpB	kdpF	mcrB	rdlABC	cysB	ves	etp	ubiX	ubiG	gnsB	lipB	mokB	ybfN	ypfM	yaaY	rybB	ygcW	sgrS	gpp	ryfA	proY	ykgR	yfeH	sibD	hycC	yiiF	fucU	yjdC	mtlR	yjjM	apt	ycdT	polB	manY	ygdI	glcA	lafU	ycfS	folX	fadK	yfdE	mdtQ	ygeO	guaD	yigL	holA-SPA	holB-SPA	topA-SPA	infA-SPA	infC-SPA	ispA-SPA	yfiO*	ispE-SPA	gadY	ispF-SPA	ssrS	ispG-SPA	ymjD	ispH-SPA	yohP	ispU-SPA	rdlABCD	kdsA-SPA	mgrB	kdsB-SPA	ypdK	mutM	yfjZ	ompX	yfcS	rhaS	rem	yfeR	ycfJ	csrD	sufD	yiaL	yagE	yjiJ	ydiI	pabC	yaiT	flhD	ydhZ	fimG	wbbI	phnL	yfdC	fdnH	ryfD	yeeH	bglJ	yniD	glnD	ddlB	torS	isrB	speB	atpC	gsiB	mokC	ycgJ	cydD	csrB	micM	matP	spf	yciB	tp2	ynfC	yqfG	ypeB	sibE	hycB	mobB	kduD	yjfN	fdoH	glcF	purC	ymdE	ndk	yoeA	yecC	tdcR	yhdZ	ykfC	acrR	emtA	alpA	mntP	livF	yejO	cspH	ygfS	recQ	kdtA-SPA	yoaK	yoeI	lexA-SPA	hokD	ligA-SPA	dsrA	lolA-SPA	ygdT	lolB-SPA	sibABCDE	lpxA-SPA	rprA	lpxB-SPA	dppA	lpxC-SPA	yneM	map-SPA	ymiB	metK-SPA	ecnAB	mreB-SPA	yfiO*	trmH	ycgZ	lit	yfcU	bglH	hokD	mocA	ynbC	frlD	yeaQ	yibF	yagF	symE	lsrG	menB	ykiA	pbpC	yedZ	tsr	yegI	phnJ	yfdP	wbbJ	yrhA	yccB	prfC	yjeF	wcaC	ykgO	rutF	tisA	rpsT	atpD	mcbA	atpE	yceG	bamE	cyaR	rybD	ydgU	ryjB	yfeS	tpkE70	ynfD	ythA	csiE	ryfB	hycA	yieP	epd	ridA	caiB	guaA	ymfP	lacY	gatB	hdfR	nikB	yaiF	recX	abgT	bacA	znuA	epmA	yghO	trxA	mukB-SPA	mukE-SPA	imp-kan	lpxc-kan	murA-SPA	lpxC{G210S}	murB-SPA	ftsA-kan	murC-SPA	ftsA{R286W}	murD-SPA	bama-kan	murE-C	bamA{del(64)}	murF-SPA	bamA{dup(218-219)}	murG-SPA	msbA-kan	murI-SPA	msbA{P18S}	nadE-SPA	fabZ-kan	recF	ydfE	rutR	dcp	apaG	dinG	relE	ygfM	mcbR	yhfT	yeeO	yibI	lpxT	yjjL	yedY	yadV	tomB	ppdA	yeeL_1	yagH	yegJ	phnH	yfdS	aroK	yncL	yobA	yrfG	dcuC	yqgB	ssrA	ryfB	marC	phnN	dmsD	atpB	yhjC	dicF	dhaR	ryeB	ypfM	gcvB	baeR	istR-1	yeeP	yqcG	rydC	ohsC	hypE	nepI	hybG	ahr	caiA	recD	acrA	nuoC	glpT	ylbH	lldP	tfaD	nikR	ydcH	aphA	yedQ	kgtP	cvrA	yqhC	tdcE	rbsD	nusG-SPA	fabZ{F101Y}	pgk-SPA	murE-A	murE-B	pheT-SPA	waaA-A	plsC-SPA	waaA-B	yhjD-kan	prfA-SPA	imp-DAS	imp-DAS+4	purB-SPA	lolA-DAS	pyrH-SPA	lolA-DAS+4	ribB-SPA	yfiO-DAS
16C [-] {0}	0.0280913938806464	0.0103541751404766	-0.110157904669783	0.227573730301459	-0.355980400109738	0.131079657744927	0.708084693925896	2.74194711812001	-0.401673397777614	2.10985191457329	0.669328315619756	-0.219775413458716	0.509709599268398	-0.190562420276202	0.440976941235132	-0.510879296283265	0.110469509874766	-0.269394205699266	-0.222295050341946	1.4932388614874	-0.897853492957281	0.649313442481459	-0.167455454868107	-1.17881334508078	-0.173455668173004	-0.139682021034409	-0.111954360844544	0.0811944967317042	-0.303695440488035	0.0334146131173684	0.556302139300195	0.228980987917402	0.347742109928853	0.23200186296138	0.778155184841684	-0.14424898908384	-0.308374475119091	-0.565655152910266	0.373029231544074	-0.91922283798203	-0.394790092180939	-1.27095392817813	-0.219676233899145	0.417165110553576	-0.347318807970121	0.756952913421521	-0.0595121922045069	-0.163807792508891	0.403473810751863	0.048809988359295	-0.0378923983045774	-0.22621291926468	-0.32893078463585	0.337975186652541	0.279302345517254	-0.208019792567551	-0.272185558093658	-0.416438407680869	-1.39065779428174	0.378596949163025	1.15644315568502	-0.77437140464286	0.288870260129844	0.191309509497867	-0.00613039372770076	-0.928281253691974	-0.376498881036167	-0.0370483375807272	-0.0390662275745185	0.067770788199743	-0.162872266840752	-1.054021427118	0.303411455024172	-0.128400335236702	-0.293820131764054	0.33472705241391	-0.860409556576249	-0.420138502475174	0.859040064556032	0.447182766438616	-0.570720927697958	2.06010954602478	0.281436465702782	2.09336712219422	-0.170025727893893	-0.244839938032676	-0.0900537670148158	-0.460681754537123	0.703201073341683	0.783404446559909	0.117957403483928	-0.24773910080696	-1.20417760445264	-0.637478225626153	1.09449704269961	0.00221672139501238	-0.523382690290469	-0.0105137464544488	0.121350435461471	-0.420951968626752	-0.49463246665855	0.295613499825101	-0.374166533096835	-0.143642834608697	-0.244151629172437	0.327105192315072	0.0105830041213303	0.161020943779135	0.157735976892889	0.389936094971927	-0.152478665458417	-0.751688649046607	-0.187122403323341	-0.111573991660297	-0.843623029680662	-0.564331113493803	-0.620205019766762	0.248294472990645	-0.0499016046948064	0.129431136691924	0.674924475149359	-0.54309761045096	-0.05915570582218	0.178329100336753	-0.0239908083433151	-0.422006802194016	-0.0380976753078277	0.535970361365222	-0.143343140531415	-1.25178959347961	0.730243335175539	-0.926694103149059	0.344427000108616	0.0633162796354447	-0.466744657118579	0.707338968410204	-0.101712666793826	0.493230549061574	-0.125162826548318	-0.238021826750554	0.537560470166484	0.062732080283295	-0.243528730773998	0.615770431551799	0.291530511881346	-0.111318276798196	-0.0430520514095219	0.382217415927538	-0.183806298590926	-0.925563342307501	-0.706640986351998	-0.241709011289417	-0.598423767854352	0.155561970326989	-0.210730333533277	0.737611055316389	-0.247400615779005	0.395925984419524	-0.735299745399802	2.19299494583866	0.14087207512944	0.300440827289849	-0.232588640093586	-0.772230856076074	0.228990761070804	-0.821232772576271	0.271747825048033	0.190901660339677	0.446117217533254	-0.289774067556953	0.541253777243939	1.01204509118378	-0.362122570448741	0.116216443310994	0.10707566494336	-0.899272306395721	0.0392878750363083	-0.243709427592021	-0.958155147488375	0.00448268051235427	0.204725285466413	-0.140398434718429	-0.21429553770239	0.0253646457670751	-0.589725823682783	0.407808500492839	0.171626620764403	-0.610988474866353	0.141394065518652	0.848871788233018	0.364962482396003	0.360423023468134	-0.476780063789195	0.0258216771798074	0.768513995414108	0.164453049865035	-0.0992120253291634	-0.173905942274686	-0.143145562031076	0.234597153945492	0.016305099783545	0.00382009978333862	0.602734405097757	0.173764988400161	-0.00506584360667956	-0.133366222932769	-0.423925016651709	0.556572193770226	-0.490010089244372	-0.674955006961063	0.361613579354496	0.226183729321125	-0.37828623895329	-0.45848919328405	-0.476977018761315	0.353931906572782	0.111304535735572	-0.116129406854008	-2.20289883786866	0.771353301668596	0.138216569372914	-0.0774907069617516	0.514257973842443	-0.342975433832355	-0.203662941841635	0.00632932868136943	0.668057611973032	0.211561980358453	-1.56754013555836	-0.39739373330769	0.166549413292067	-0.435935637207658	-0.284506243942791	-0.740746554562279	0.145169050820943	0.0941258618672494	-0.546222029369863	0.70356653357022	-1.45140061118954	-0.468316479699669	-0.782415721330344	0.118846346657524	0.543733013866975	-0.3044571232701	0.432921742819128	-0.984298619787351	0.222938760328072	0.106865152043871	-0.288349129836557	2.36943670184852	0.675146554536718	0.0139096474217596	-0.321618139524105	-0.308622272000106	0.109586321994777	-0.450680902341337	-0.716555153459906	-0.153021266327557	-1.05821289871976	0.0527707551332364	-0.62735443020255	-0.356039462737652	0.00398654288470668	0.171219204852375	-0.165722690399526	0.326964115746192	1.40256546060713	-1.33564875798289	0.358440507277516	-0.204639248367884	0.10862557304706	0.185733790471801	0.361793234275805	-0.0423245926288451	-0.108139919010939	0.0362203126761152	-0.260259943438123	-0.485054226350285	-0.0622727758102757	-1.77588076211052	-0.42813576824258	-0.376038229320161	-1.02115436140811	-0.192444271377533	-0.0029489961036692	0.514035479504127	-0.1821448373765	0.67356686680389	0.779969348980916	-0.433616162192042	0.225941584408823	-0.0162448370450959	-0.0751435784578014	-0.264728895376323	0.0734939542208034	-1.59639924813979	0.477255467050758	0.0212320249154793	0.14646317452229	3.2544786598916	0.176403243429079	-1.25552745715601	0.753477529757088	0.950237718611824	-0.640615922231665	0.546368207320119	-1.19802766577025	0.0812546099369914	0.283154661098666	0.209534890748249	-1.47086454654726	1.34942760527309	-0.286333233667056	-0.825179362854276	0.195805509543045	0.469237736206238	0.222212251592639	-0.826474784856708	-0.463775728176598	-0.285394079266552	-0.0616273493629689	0.0704038793540763	0.793401868918082	-0.4035531175527	-0.406918163305699	-0.477921956501856	0.256500929928999	0.390745428600174	0.0751786184861188	-0.0491376944173924	0.239552324117371	0.240188229452788	0.198646847797785	-0.484670759935312	0.088236169473548	-0.786240948023232	1.54726070090325	-1.17281677286756	0.338905718984428	0.0734792396526964	0.271940466516501	0.55008974312556	0.19122750651608	-1.19167121542247	0.452141280819418	-0.138457050204905	0.124548781451821	0.095398373709859	-0.399929595781686	0.207941336432457	0.468686292073564	-0.477892131534322	0.0356586884586323	-0.148717120941507	-0.56576349385708	0.971889663463159	-0.182628835422358	0.64682243152522	-0.853806469243849	-0.52077740306901	0.85709929633263	0.495987090630008	1.3269806054991	-0.130826508562311	0.614847087359494	-0.646335272477674	-0.487330017072061	-0.0339071903458822	-0.143024893457623	-0.281344218268254	-0.00694762149155399	-0.138291761600766	-0.370274952882764	0.0662607230298588	-0.360093319497927	2.51762955680136	0.166989087058311	-0.156297282204929	0.172098599654856	0.200209123567338	0.292315517572346	1.6248103696803	0.56175226951402	0.305527530103526	-0.358270369535817	0.0501318291132576	0.305920394847706	-0.0456657403262334	-0.301244654590645	0.141894847806653	-0.0881115441509594	0.917820327351972	-0.384266285210861	-0.0140647661536366	1.95740667577339	-0.717672923777194	0.123654480919003	-1.27740466072824	-0.199133783915439	0.769504023239756	0.15240473555549	-0.0974962488385363	0.135881929380504	0.288529481410609	-0.0850263986656264	0.149266359522461	-0.0833369650101767	0.253652041884037	0.99410506153591	0.715861071133047	-0.801839886103839	1.01538916607471	0.0956197376680817	-0.847625457015248	0.415121743791934	1.75068458029182	0.264616256445768	0.195330214957538	0.319517350947477	-0.0308386772195466	-0.00320397822659769	0.311070488906293	-0.168510970540813	0.160280683399185	-0.554445646457312	0.228028180051634	0.232895436732438	0.262781512264682	0.251025683157507	0.0866105335031239	0.0991524543134585	-0.312541237398575	-0.276174796364303	0.30474853150502	-0.647107660460156	-0.329637488181666	0.0203422716490695	-0.124018216578342	-0.455425251444751	-1.30298365815555	-0.0179058839656235	-0.0696527317288568	0.117701229851427	-0.108125945958197	0.330261865116207	-0.106038228290296	1.83009390116301	-1.8830730217798	3.06111123026199	-0.962457450931911	2.68528629314389	-0.425020932804591	-0.37038473244061	-0.0409971951202613	-1.12264402438244	-0.861995716782713	-0.255021680260913	0.0953704731323243	-0.750132462063245	0.428566756012356	1.02774514709184	0.36381671924125	-0.217583510795244	0.842723301693393	0.635998882825869	0.147397737594373	-0.358728538127979	-0.378657499601626	-0.0868688429274834	0.0676199440001402	-0.446895293100316	-0.574618839628332	-0.0695527470922242	-0.374560064248074	-0.0935676995874562	-0.717058753717658	-0.049003093448934	0.0127839940126791	0.0904436624337078	0.389597272980287	1.18028990062518	1.30886945470829	0.143123464934474	0.537447561023689	0.313151447049044	-0.276097670429301	0.217513548302973	0.0835334931335289	-0.32105031237219	-0.380922124227143	-0.258521055097682	0.453480631739461	-0.0410174795488659	-0.0394776274022436	-0.762006117811884	-1.61708424983877	-0.459330374178837	1.19538882412776	-1.59576778985535	0.896228946631791	2.70348742404476	-0.0591372828248202	0.19861582190462	-0.343170941955673	0.050058144262784	-0.376636686023494	-0.0527295409903133	-0.150669280869547	0.169062935183612	-0.286984042795591	-0.355962085191625	-0.186216302308279	-0.774647299632038	0.58529606579692	-0.199346114095068	0.928427464580302	-0.204104594710742	-0.608006156214317	-0.5706030673876	-0.234172552445659	1.09320743327442	-0.214893198580188	0.165966373755506	-2.50735216472771	3.34396175517473	0.624282141114982	3.04860903971311	-0.883903026568673	-0.00540012154842368	-0.492590644093471	0.3527754889261	0.138748020123818	0.520842477475335	0.0821948895243155	0.573595373358544	-0.127366702616214	-0.14047481629837	0.360151371265601	-0.42340900517812	-0.0174642984790851	1.13579891157721	0.166774806262551	0.560814121324983	-0.201804408502537	-0.0556473081253326	0.057714302432937	0.553888909959679	0.607491577199223	0.118328818556363	0.38992908160529	0.0509617307772717	0.770228001838091	0.43708965766192	0.690999973166019	-0.432122766664388	0.283250507314949	-0.202969428276789	-0.455663391961416	-0.525720586975033	-0.941940355107433	-0.311261715572711	0.520683663662527	-0.733165814126351	-0.051330462761122	0.119914615507698	-0.701812612582983	0.0542875258807325	-1.03938695634638	-0.156954113246823	-0.832807648676088	-0.0556595116228686	-0.0178333106093863	-0.103942424527134	0.32739511032248	2.36923973451978	-0.353105464795486	-0.663559204991877	3.0711427668801	-0.0390059668794649	-1.20957587686029	0.667160607871343	0.966355614251641	-0.0667154739680256	-0.778919640010829	-0.0900773247924407	0.272072006073071	0.478403031659825	0.340410976383121	0.29257948543404	0.00371826020144022	-0.29716508026456	-0.640022089196529	0.320365042597818	0.198409036910529	-0.0761637486635987	0.39841060909448	-0.200213724416658	0.0253788004702669	-0.648973481730238	-0.259513463408963	-0.11660663924431	-1.05242463817908	-0.0305890768168915	-0.45876549871929	0.139332306604427	-0.585197593780239	-0.167687316636743	-0.155728305609446	0.15690989370158	-2.15586064459749	0.508814471291653	-0.929857176620519	0.921224181489131	0.189433080008695	0.947527181943434	1.00754820000274	0.658911450789067	0.149685048069856	0.320794671218274	-0.624359643082431	-1.04523327054034	-3.12338514352801	-0.53518806459509	0.381124503272179	0.339782902589456	-0.685015564436052	-0.511586882043928	-0.34724321835685	-0.258733833740759	0.115794841382811	0.56576492728948	0.74807260956223	-0.204432634644223	-0.146318129021261	-0.130683844546394	-0.12753919667379	0.158959980562156	-0.250521201433742	-0.390809819619645	-0.177660433229093	-0.14614122993986	-0.307309565867887	0.276592785301509	-0.381816651259259	0.382642951323688	0.309396795400363	-0.331290983168842	0.206237374209157	0.120436274357766	-0.842275097944025	-0.656086685863865	-0.778391999534327	0.579465925080481	-0.29625571903594	0.784471769233835	0.432498425909782	-0.0512471781924407	0.542368421123642	-0.877864158665938	-0.049753792950866	0.342009571984115	-0.600132640598856	0.540721639110702	-0.888600149245035	0.304886392948073	0.137315564600937	0.122053287553496	-0.527043233804491	0.629044371856598	0.078803494267406	-0.046404455925697	0.185028200611644	0.519291485051948	0.422743580345436	-0.420769420836715	-0.790329796349326	0.704390981093044	0.509334591719646	-0.378354657463463	0.11513996331231	0.525192748055907	0.288269193686385	-0.144108638285127	-0.38115730935438	-0.191777579348469	0.220752579785817	-0.256650943406807	-0.410656753027905	-0.319095272156529	-0.148218404616978	0.401406947710002	1.01501395873192	0.177034743880799	0.807371669748854	-1.74505299992589	-0.303746267159179	-0.0657279377450078	0.423617986621135	-0.280461879464804	-0.00281908453186886	-0.0114029106840763	0.0552338705216786	-0.329823084056078	-0.463817837695902	-0.107231125546417	-0.108538434323827	-0.388156127444013	-0.703162179709198	-0.362296042079669	-0.356602483756006	-0.680772647540147	0.276731153996142	-0.377128907809538	-0.966469733742307	-0.336646619526963	0.196939190741774	-0.398400069839358	-0.984621201333505	0.145110216076618	-0.347494878698758	0.521855723840913	0.923234471482433	0.0704397395687272	0.0201464141557499	0.130666323740745	0.251759328561609	-0.457087885515075	-0.718111222215606	-0.36551735569229	-0.463083074571853	0.347385028622123	-0.35689556427488	-0.341342316723224	0.0754785264196587	0.345494387326283	0.403269464361203	-0.252375911746883	0.169301836528581	-0.148493598880818	0.496115430075549	-0.277775537043132	-0.016208036984661	-0.148103493164329	-0.164417348047545	0.37265380741995	0.117214878180496	-0.622884260688808	-0.119997616921244	0.0708925391701154	0.376375892044697	-0.0423443389088214	0.378386314838896	0.0976794703164702	0.159135648910201	-0.00896602108647904	-0.326228812000639	0.00285001124171942	0.467404994529124	0.0570693916513102	0.129324834636871	0.0492460960608061	-0.33132128966194	0.704816131373173	0.246711796357179	-0.890514236739159	-0.322207183458175	-0.157109477887987	-0.581160138754064	-0.428410142276153	-0.0296030193244055	-0.470316558375348	-0.349747942048705	0.147640006394821	0.087698610438107	0.0843615572907777	0.238342553417142	-0.408076044711988	-0.445652077700992	-0.560309672972771	0.196696456594054	-0.256450286850898	0.187383629319106	-0.329204436467419	0.440875535895389	-1.99300557967946	-0.121681669264306	-0.483087360940188	-0.411853343517744	-0.692514678903559	-0.0681711235591373	0.292256503695488	0.101583496966915	-0.0999094628010515	-0.078612362979611	-0.493084533870827	0.0889061204569595	-0.343506698214051	0.192421041544741	0.83995554689638	0.116255857922997	0.00255847083074988	0.225653313664957	-0.331953761711874	0.0445078350882859	-0.22381449841136	0.0192039715195097	-0.156505361461033	-0.140364605255471	0.0251467607194153	-1.19032589892145	0.459849465268682	-0.188539948687022	-0.0149713852090597	0.23415073184749	-0.0164208479768166	-0.013129788210056	0.295034888418181	-0.0421814579874301	-0.399342627991793	0.198607452222747	0.438890754901592	0.113884044875504	0.407513538654184	0.361925456643918	-0.0107366226725497	-0.587499028803758	0.289632738662364	-0.773519036007267	0.115456438519508	0.02147798981901	0.184042530829713	0.212122777158468	-0.829143886964245	0.425221544669928	0.563994589139073	0.491880118807441	0.176638279772094	0.335486672168583	-0.141631852130862	0.375254034839556	-0.153868298274144	0.525026289077851	0.155148405171258	0.206713420041042	0.603903093609568	-0.626609685391192	0.24461575882305	-0.365439281552003	-1.09056607167693	-0.467777064896622	0.00618349251002543	-0.622942955783318	-2.01061619653268	0.0718605063339151	-0.0363267935870597	0.00763821467162022	-0.156389339880417	-0.114040908072199	-0.464650265962851	0.271836680053896	0.463662530723999	-1.0761771477471	0.109485060014568	-0.0247383944326536	0.122332747259058	-0.502085655085408	0.0681282530630778	-1.22264502248568	0.0587358445289408	-0.113859241474148	-0.3066671327548	0.192761755475005	-0.300920100196682	0.150730656083646	-0.0373636056931065	-0.482133127794269	0.465466741109846	-0.17141034191407	0.697357753982777	0.460350410646679	-0.908786464975995	-0.195368707553088	-0.0985469683463323	0.263499164477848	0.238623546818762	-0.179591456119197	-0.0514699581846904	-0.813471655580126	0.194077980001282	-0.311504596707806	-0.352927284646206	0.252889796793008	-0.118139572931491	-0.1378361248107	0.320852887466382	0.223154127668171	-0.444242667647655	1.39123595795808	0.229780406220585	-0.199631092765966	-0.305641045522942	0.100150966801845	0.445013433494885	0.262184087067774	0.335818774848838	0.229124179049874	-0.319021400636275	-0.268721355020169	-0.509728477778491	-0.482666522492817	0.0806653914096072	-0.27923079204754	-0.0612717812380197	0.425946583727065	-1.09373952304618	-0.886680166260799	0.260456445892687	0.873941576113996	-0.624227480558365	0.570177851993302	-0.198679261195016	-0.497093778022204	-0.149962732385732	0.116703286295143	0.366588821706182	0.265203968356981	-0.301277863342291	-0.312953595363384	0.109587782524063	0.426331294443499	-0.573679501408513	0.440087360445143	0.394705969291966	0.222265548663015	-0.274154827138229	-0.335079913774867	-0.0425775328759611	0.373559443033937	-0.124843132528196	0.0566397472423376	-0.124245182086735	0.120202452920229	0.422999709856098	-0.0561672388371218	0.287164401736672	0.328450194372801	0.255459923594629	-0.609912631292666	0.51544763153544	-0.206692249704794	0.379149067619186	-0.0205025674675537	-0.352340766693041	0.522798002288039	0.025367597890719	-0.24658308975865	0.319392725793805	-0.354508296812883	-0.246835890995317	-0.511883503331732	-0.642167779121702	0.112087721330448	-0.00572914302362273	0.233506740877821	-0.388115839547603	-0.331415733129729	-0.340657486699776	0.569547144080239	-0.745386280045367	-0.191219041295596	-0.196824996330604	0.324193230798261	0.332426688047205	0.446341533076561	0.525121550528605	0.356895850574737	-0.0988481877403541	0.395354168884681	-0.260718296885403	-0.289943306290203	0.269489855325655	-0.122078099560401	-0.394058858978302	-0.432888749429553	-0.279258221153566	-0.261085088683736	0.0387715859096005	0.128799359560741	0.289124530442263	-0.0474856685632837	0.295035405026193	0.00701984472036272	-0.320107353652724	-0.402981824041003	0.427291805635382	-0.125924735572379	0.0302548725504659	0.12852087345635	0.299030268198227	0.108129073151731	-0.0615221140904634	0.153679275067949	0.787872501319614	0.0150938839971411	0.398894071266852	-0.643594013714372	0.237087688112253	-0.0762100570750829	0.176973880801984	-0.530249894765972	-0.167531456906369	-0.167350697343373	0.314443399355561	0.54576783714131	0.159451712843191	0.162319334480871	0.331902003213432	0.122553372570522	0.589471852892494	0.280019093599849	0.221593938141445	0.891929994574101	-0.0159401356281267	0.62218309330396	-0.282675841338967	-0.197422064911439	1.03781214641464	0.1492413475891	-0.247551835816056	0.709425685102192	-0.360857700365627	0.421366419566136	-0.486839438575332	0.315929276244174	0.238963105516122	-0.391441126651903	0.235167415420668	-0.260604097069871	0.571043377070917	0.193135634705769	-1.36752338983129	-0.767068003858465	-0.383697135408958	0.654551790430733	-0.561801408009912	-0.905153946739024	0.237276087909039	-0.375658963921379	-0.279043287118077	0.345694527460919	-0.402450828158489	0.0355275441124152	0.815211801321398	-0.219186092067584	0.00118338364437565	0.881944633127438	0.503886960459875	-0.0469200346052566	-0.0697149512846178	-0.693388995807995	-0.658890069173013	-0.0648004123259093	-0.205782934170785	-0.195925172104742	0.0674886418108244	0.0116624723609267	-0.335384360422618	-0.0709690232781184	1.61826559105884	-0.088721208093835	-1.50576662087628	0.0838809961909841	0.79312161106736	0.418591822942561	-0.423151257574778	0.0620252371723634	-0.498894061698272	-0.213759474124615	0.302842689674344	-0.462913908663676	-0.0569641799767204	-0.0410696726946774	-0.0215088584535467	-0.305797698627486	-0.173768264895002	0.442235430319063	-0.551807560123518	0.20177975483962	-0.397327031659423	0.964411418691518	0.478410570083632	0.830284728719074	-0.731229095737828	-0.209068392649245	-0.119705005967663	-0.367701078550026	-0.881590061463013	0.369414129816941	0.396060964977959	0.241184100632942	-0.38818895047732	-0.138810436903285	0.235436407709135	-0.478135471284077	0.0876754140799724	0.432337323093352	-0.375817775187054	0.383025839965441	0.299465164155328	0.458175211640885	0.1846331318085	-0.29387512872619	0.504713833484066	0.570328724409886	-0.086748476542	0.563159808383845	0.193360202684769	0.325435121709784	-0.0787820315093888	-0.724353259351248	0.942314783299649	-0.45218913039449	0.0911062651050015	0.288901019463451	0.0413576042756062	0.343969294566402	0.529219071834004	-0.380817496291893	-0.223845408458368	0.127474059765489	0.747532124506804	-0.266586446739342	-0.0947187078158169	0.101694857586231	-0.0565041093837726	-0.109793596524656	-0.386617826865697	-0.546898113730612	-0.0565564967130677	-0.0737930838281925	-0.0919755064315579	-0.0560173509356549	0.582163450615981	0.877912098752059	-0.00580532999188455	-0.093110936669167	-0.435795793088129	0.0086086592067034	-0.33927480927328	0.024363637530441	-0.579516362453349	-0.556866193989282	-0.418692855471498	0.0524169766535888	0.620340861534835	-0.701513553401337	0.374184891558662	-0.435048947660903	0.212481905020035	-0.162204754825977	0.201715030259699	-0.436166739655227	-1.28365781982114	-0.299959667238598	-0.115624243672505	-0.35085509128153	-0.0264430330999918	1.23438558557942	0.268938553319307	-0.0432554372521282	-0.489558855661722	0.239437908843753	0.416707323908389	0.368479616327382	-0.702355831569774	0.0758260634730972	0.343780054826472	-0.190822252818421	0.631582419026223	0.0269743036512313	-0.218649826662659	0.175923579494507	0.140596597509972	-0.0888601056282601	-0.151302795203201	-0.0161551723246202	-0.27830443723717	-0.192346462825599	0.620169827149922	-0.990321511019942	0.645568836390381	0.179584094224933	-0.0489971342342568	-0.292492144495045	-0.195107152358449	-0.476441796695099	0.602160880139072	-0.162036883717644	-0.463813306895917	0.0874739386980301	-0.674457004247968	0.642895484157011	0.426812018703533	0.815059361921916	0.744026471965476	0.605588061317653	0.371006705983746	-0.592977314611192	-0.140253197469419	-0.45098437959769	-0.912237367972242	-1.45788656027812	-0.790045794257897	0.242056462629598	1.02343205973783	-0.0257651004822387	-0.622869731433992	-0.716621490513273	-0.00863186839542892	0.412281225620552	0.13598845473937	0.740516078534484	-1.3738862844887	0.698931853689238	-0.0952753462594505	-0.435884381005051	-0.23742368556572	-0.21505646683263	-0.94517412602006	0.226244263689188	-0.481774371435775	-0.298157712763792	-0.130528992760074	-0.26524887279565	-0.671445592202507	-0.457820746164905	-0.389567457576103	-0.659283670903909	-0.526156097849271	-0.570243842625691	-0.274450171032391	-0.253485338680783	-0.390903661268934	-0.289982522153012	0.621670714723617	-0.278422803423536	-0.647961099703202	-0.0799500663759752	-0.253213578923084	0.158677974673881	-0.316983216508506	0.0989212540357592	-0.176673505524877	-0.0112647881323438	0.0937835757844418	0.40443915957492	-0.497030454677224	-0.0986878875229241	0.350446511745607	0.606908895539134	-0.786932420726297	-0.439794426372874	-0.232342200391915	-0.317075828437135	-0.437159274833471	-0.379496150662886	0.117894662014438	1.26502961685873	0.28547561985998	-0.277776500424136	0.210798081505	0.203343534878006	0.27424293697928	0.506821375392939	-0.376347097357105	-0.478542389363109	-0.442504071370615	-0.15199086872711	-0.272480777816501	-0.353214177688833	0.112512372074735	-0.586177675744692	0.488493183774108	-0.110435144764523	-0.061291450356009	-0.0655291795511784	0.31049445679892	-0.0486520500585006	-0.231725602187771	-0.426038559314049	-0.359726870898426	-0.178525510616514	0.409480910762057	0.022285387977619	0.440754830207377	-0.157599616562798	0.0725133142942966	-0.620643113284007	0.0416360164621782	-0.439373169480926	-0.280518655564821	-0.280181554325943	0.759593929524501	0.0502935519815302	-0.048787903522051	0.475688413463614	0.0956613510571059	0.681261892709544	0.864023703795337	-0.0209302149436416	0.049433553525378	0.188426704189136	-0.340012673034342	0.391705666125351	0.492591765631982	-0.380898721420209	-0.108202754214525	0.0394170941846154	0.217312002213385	-0.339729214104382	-0.605797939587442	0.359302006447896	-0.519000067928458	0.00176439701000443	-0.559139769508775	-0.360827854075207	-1.14792111465248	-0.48821721231766	-0.999675207510207	-0.819333643428708	0.482298505439169	-0.293369378086295	0.452453185652251	0.318848714188315	0.18448223573736	-0.967098315696924	-0.0704165062559447	-0.527602161876607	-0.580028495084883	0.279369824526324	-0.310229707585922	0.334793856357478	-1.16436060505891	0.194266169707046	0.0285696534722796	-1.0584307218168	-0.636358279121876	-0.315983685153643	-0.00281987797107925	0.0246921907043013	-0.248169860812078	-0.965018486671196	-0.350954762300162	1.11474584193767	-0.286878964769173	0.295531131966986	-0.0278182197228278	2.12103910478308	0.181091561551309	-0.304431553551419	-0.166402640404329	0.158358054202785	-0.455672210249173	-1.47407940883623	-0.217336570950789	0.0353095850661645	-0.755899367412172	0.559733501175885	-0.540340893745042	0.137682126980695	-0.408178047786381	-0.119656956668988	0.252606111073932	0.722411211628333	0.159113803019769	0.309554006042886	-0.336157573145487	-0.26543992561923	0.225270575212613	-0.42802792533424	0.146663205293557	-0.423137088380386	-0.0137019514113227	0.0252992282836121	0.875746107069062	0.172193841143305	0.329146213501217	0.0420646893363762	-0.791256563104142	-0.741949526027515	-0.0383137314360716	0.407215926246248	-0.639062848290221	0.0596895069063446	0.290879139499634	-0.793115460555675	1.36426368882023	0.161972962614637	-0.378096723167101	0.145565172623989	-0.128823598682075	-0.373583192678972	-1.10887301506957	0.199369328868455	0.688221771712211	-0.497928163149037	0.324231703944618	0.463854212696259	-0.438609064687077	0.470694512236836	-0.86963195531843	0.421432670745451	-0.505591866582824	-0.730672118007338	0.540680602129388	0.143064090816199	0.222609059927986	0.0551982224429472	-0.498370831569167	-0.499963174745068	-1.7838292105649	-0.670089511043571	-0.35967686238303	-0.26167736596396	-0.0428210337052537	-0.675608658572618	-0.0232262994693159	-0.658528977700406	0.113440186661383	-0.304774600459781	0.575770948007886	-0.156104785107387	-0.34466303158615	-0.0562233171630496	0.760138234562994	-0.491321470693441	-0.699956536201534	-0.563837001599942	0.431460396707782	-0.249858722599594	-0.866748255435512	-0.157594754688721	-0.155122713843106	0.00332016749630389	-0.418552330830494	-0.278550481001434	-0.288136515563126	-0.477637960241426	-0.811184105946187	0.00463161225111101	2.44655485251687	0.01915333071437	2.36749361474168	-0.310957036059529	-0.601405773245168	0.246784307920112	-0.682462081874438	-0.601030535064645	-0.308403247824914	0.207301473619826	0.863715380517446	0.326054016158902	-0.149743251247799	-0.290481656191713	-0.0556477221611362	-0.20903528476202	-0.117031281355356	-0.647953125679012	1.95802210848927	0.153097000214654	0.00369264367383037	-0.89258739110779	-0.8660592241054	0.035874936009972	0.0205986687225819	0.113115587957544	0.039588754053202	-0.000508041950147996	0.280783403286354	-0.635442921719085	-0.131539164190977	0.0543635761291675	0.0298588723268449	0.0166431581125676	-0.171707560422062	0.0819556266828568	0.022769975233506	-0.305345828056538	-0.347539913934314	0.0226057374479869	0.840948243044344	-0.516893769209204	1.32914436533889	0.268008517882251	0.569039787314052	0.132994006315325	-0.484533713727571	0.103460465492322	-0.298892103967958	0.929836391303026	0.235077063178708	-0.731965393356225	-0.0766052049045137	0.16056331462701	-0.201394145949323	0.538932849560353	0.0976713211321669	0.641265488207426	-1.0447690398624	0.116910114168564	-0.370833408965083	-0.248793910736477	-0.925582050328944	-0.874665537256079	-0.445599363490627	-0.478826612942044	-0.62805602619756	0.0496475709562864	0.13521975022514	-0.287551140579008	-0.499509472540296	0.122353606385999	-0.469998281285167	-0.435248338267638	-0.515334277743868	-0.675322112950019	-0.349969303627608	-0.820282034352013	0.893249509851113	-0.159717237338144	0.112556432110902	0.0469148044520936	-0.526564525804847	0.231760846913533	0.438926122390108	0.0431496156225648	-0.104667681678784	-1.39223597256685	-0.112096694799559	-0.702099801485273	1.5501429093255	-0.0205832523146361	0.310205066866097	-2.60200778109162	-1.11583843524312	0.587248943336981	0.235596054646367	-0.219751773671073	0.0235219164460587	0.650043930859514	0.459975587820374	-0.0935047607205962	0.784188155752317	-0.123971510021848	-0.711682308789025	0.32762680383004	0.412340458374312	-0.217306746928087	-0.644346117004789	-0.252875127693469	-0.00855505533877358	0.0686627550381665	-0.774042915985027	0.335498447627085	-0.179360261572619	0.0705863787758227	-0.19564166350565	0.414928351505159	-0.394783071684953	-0.0150935553971849	-0.426787495691549	-0.44450866830855	-0.00709845017189445	-0.953903213281526	-0.209909884425299	-0.449169410312913	-0.273396984680177	-0.0793871879449217	0.588109689350219	-0.137455441782358	-0.188054428619504	-0.160234896544361	2.1792515198695	-0.077465626141694	3.46963052138137	0.000225722999770551	0.271375077115348	-0.993638333162713	0.122018739425683	0.972297813445757	-0.0931352120792529	0.24852703992949	-0.246218314319098	1.47100975629557	-0.172396707586703	-0.599465650342081	0.297702354251858	-0.154254578607173	0.68083781049792	-0.201478020820871	-0.199593086075784	-0.141273943651226	-0.254221092173302	0.0978889380386794	-0.330236106883592	-0.212781583604781	0.0649734260467922	-0.257430368481455	-0.51801509520986	0.565388983892169	-0.720642884132194	0.381179624916263	-0.405901726140383	0.973571022935123	-0.167584849155147	-1.32993891301193	0.371881045803679	-0.74303758245702	-0.484095961683018	0.0742540652220545	-0.414953239600307	-0.752813358077166	0.256054748118219	0.104073153375098	-0.0281001526535636	0.0104579977497693	0.0888654681147232	0.0789584789645817	0.375108915293033	-0.666564518208329	-0.746105338228682	-0.753282560204542	-0.150129969051584	0.594641779720748	-0.636292439263793	0.654477659607411	-0.750846319268057	0.494373156615794	0.231910714869372	0.316139819970422	0.0382112339653794	0.0590757526056349	0.690620277592035	0.0916831663574103	0.460419400962599	0.138635403217421	0.175784576449579	0.0936093414321748	-0.424576167838099	0.101991614899366	0.39340848636	-0.691512674232691	-0.542047430475044	-0.330459025615627	-0.300892801010834	-0.606214266869503	-0.605830008218099	-0.58659013408869	-0.445086700190194	0.112491850216837	0.0202033877575767	-0.691964519644668	0.39999555980757	-0.0593447635466474	-0.258603835781898	0.405940301007306	0.480085554523101	0.411893964969808	0.259409274056407	0.165640785994403	0.169743476395123	0.0767859679437961	0.853592214183532	-0.0940573323528939	0.148654227455931	-0.670572609660103	-0.156326085317135	1.01979594122485	1.30123657865246	-0.427909138360971	-0.159872622754285	-0.258697785056477	0.207599509625698	-0.0523412676075161	0.0462144720594678	0.416811515903388	-0.416141920689091	-0.0701268485620417	-0.020963253657149	-0.0755808421294384	0.601667649872971	-0.680181017610146	0.278443179293923	-2.91353856806905	-0.489043273245998	-0.811985771697008	0.325953801559159	0.0181263152386836	-0.803184205039357	-0.456952869001551	-0.926949511406886	-0.398813865876143	-0.663218974564501	0.0441178447482289	-0.41053738753099	0.181702051811785	0.241239207388894	-0.410749146863375	0.167686314550403	0.0416780429072268	-0.106282401145676	0.275481431724238	0.211925172265219	0.737080502731987	-0.0910887916620611	0.0989258408644032	0.854760222211426	0.217880728861321	-0.940009618814258	0.03303249241088	0.538238398266732	0.206863714914105	0.524007948328294	1.06595110176018	-1.67050554350353	0.818936305272303	0.189396144586402	0.384205885683731	0.4253730281711	0.444395521246694	-1.784266295763	-0.197658649759024	-0.0943587579199296	0.364905355047596	-0.305360764529699	0.0453031243919939	-0.0486450125624918	-0.79592801176459	0.195125199600306	0.0469775451649958	-0.0621262893028892	-0.121734826043912	0.207852981908719	-0.126252217751859	0.0171043472475945	-0.29166254720697	0.206623344130954	-0.560301059936257	0.0541960278407869	-0.0169503520635134	-0.0303196133054687	0.361373022105279	-0.180513006814591	-0.00131877300975063	0.294254278546013	-0.0464133666038951	0.489206084612182	-0.33954495490105	-1.38365956131412	0.581742405505397	-0.468616626922178	0.730605579385161	0.453893334691338	-0.0472008637500692	0.185569020841416	0.782065973673671	0.227860758051192	-0.186888215343824	0.365522455802017	0.72937406105462	-0.260203843794888	-0.624067132354995	0.141130625626276	-0.10174422178312	-0.876454179784331	0.084651751066591	-0.204938379611876	-0.380838509077103	-0.539556787414845	0.187612242289342	0.69224014463705	0.295295497703685	-0.677072822298271	0.196183445821965	-0.450556874257198	-0.449642266122892	0.283173768728137	-0.238394936779502	-0.20192047909334	-0.845205157879203	0.144641419684037	0.0952373692019927	0.00637944738450245	-0.0240885448291552	0.105218962693687	0.198131983947983	-0.818221975562233	0.558716961353707	0.718513801948332	0.628692282547481	-0.356729715991727	-0.316666475182069	-0.933670928645458	-0.445296287376356	-0.239746019777875	0.0469432749688949	-0.169936407160371	5.25590326509752e-05	-0.44944719476963	-1.52567124739494	0.06536475775848	0.416213799005057	-0.959831573029156	-0.347631621854064	-0.767864423036262	-0.163765798897255	0.535185692995801	0.0172529391709026	-0.09036509579427	-0.0832066239323001	0.485032071714862	0.584964896576626	-0.238185428514597	0.370683808417077	-0.269059019042666	-0.0023399971874165	0.364125674601321	0.0374790953030482	0.116796421786224	0.139367277957221	0.393450869233439	-0.359144296567463	0.252656845118887	-0.158579535452661	-0.126759710655692	-1.07322710374537	-0.00763582716765386	-0.197190512330956	0.292535264920544	-0.663821405936472	-0.109604882362096	-0.159066518666789	-0.206340212592112	0.279915277540974	0.290934382287067	-0.418585509455742	-0.704838913853126	-0.194878152901507	0.65401889869924	0.333952164514389	-0.428334540585929	0.364624775006374	-0.588661989459034	-0.0247569452417524	0.351611557794007	0.35901113753855	1.26629981283844	0.301580655642205	-0.460650739374723	0.750902776587437	0.0573653910087311	-0.063274666980753	-0.138986411183985	1.35373562760777	0.172392291487985	1.13591097624738	-0.652313163400344	0.224743735108162	0.708712657074946	0.179139953411134	-0.167284706656547	0.488676457193117	-0.361766251794404	-0.210282843288319	-0.655453518080981	0.0855470056395907	-0.611641205690187	-0.416779809065948	0.207716057537371	-0.396845506555963	-0.321669098232926	0.156885163444385	0.0756595923296969	-0.061650912561049	0.46712163398074	0.484102716546541	0.279856679094727	0.569634128121255	0.167998087080791	-0.130987391247622	-0.753775716339006	0.337630983477754	-0.453823124559451	1.1732456250281	-5.13189655293274	0.041799142238184	0.0961738321860865	-0.184978947589109	-0.20443490489048	0.177481027732895	-0.25246090956618	-1.1164435697181	0.157589917401715	0.037218407157983	0.0077066801706059	0.439175975222162	1.44339508006186	0.20468403732613	-0.262786331889417	-0.222016839528932	-0.376937264204102	0.489436273358533	-0.363952519234689	0.0418014693196818	0.207051804018137	0.397142471272238	-0.14549145046304	-0.702171229039058	0.797116035433666	0.395008269210471	-0.19611899366892	0.435484940433121	0.727304935934844	0.356848442986238	0.568712685318224	0.360419957049462	0.0368593145165464	-0.00809717037597746	-0.217301103981708	0.381677606066698	-0.450306882483896	-0.239104426149001	-0.0467678189437529	4.76474155741824	-0.707627191226334	-0.339710740179502	-0.628284449142932	-0.436893838768103	-1.19316761820788	-0.329758579203092	-1.83212550696416	-0.243504798676813	1.22271141047413	0.261380738045616	0.664798089596007	-0.606417333543047	-0.690018198381398	-0.135794087461456	-0.135365197677371	0.261353955783841	-0.12238820358957	-0.36065598927975	0.214338385092478	0.886075131969369	0.572440369300387	0.172080326984826	0.873652103331574	-0.202446807950556	0.370585853705809	0.549633336310903	-0.273307637220227	-0.337409624224975	-0.477087185050222	-1.9031517169093	-0.00876354443994619	0.367868743997329	0.345096924530075	-0.0736632620649031	-0.502372123532846	0.653813327269784	-0.553724533973855	-0.413002000394542	-0.965410883738515	-1.37865748914392	-0.64810887102532	0.170503054259096	-0.237316777792529	-0.193819685205754	0.152328134007627	-1.05312804679139	-0.0113878016867487	-0.0146402699813426	0.345551525738174	-0.146029456063347	-0.0215955962232882	-0.751794178389444	-1.84357289989578	0.00359384033216696	-0.0745157706279004	-0.103720590091398	-0.283719584754274	-0.501116289565254	-0.754125169116677	-0.572161573829353	-0.571753921424104	-0.574565361891452	-1.37420499656042	2.51188334728128	-0.311867106408856	0.57179364965612	-0.163815420704788	-0.0606388198755665	-0.713915236482451	0.162303769891135	0.503183435281604	-0.223043082050473	1.47382754904352	-0.089611100645996	-1.65537800904596	0.131336896211041	-0.326318540631568	0.672333821748549	-0.179115038561621	0.021012354783901	0.525135436984502	0.87883545294276	-0.494056773949132	0.0975874645401264	0.374594168654686	-0.882306447893008	1.04867747360785	-0.398453108385774	0.59663124144531	-0.196468445378146	-0.705941980616674	-0.0881499911306026	-0.442204097461924	0.223769255860187	-0.163637830070088	0.574933518296243	-1.15881694705026	-0.364995434007428	-1.00870092430987	-0.462265996390459	0.161038290854019	-0.691955329735535	-0.513665688691674	-0.615933225669508	-0.683282241014359	-0.688529202748299	-0.166620697586194	0.173262990244768	0.0606580197555752	-0.220192071700806	-0.405216250510315	0.226217149300379	-0.00372448469769629	0.370820851006851	-0.0498225649274484	0.166118868661865	0.176563438336785	0.141187401430849	0.796607145689436	0.918550665128244	-0.12675044865363	-0.422657492450361	-0.15941452902169	-0.238614706118534	-0.149146425961844	0.116727107029416	0.0115173358630817	-0.165899731449235	-0.0131447761704257	-1.63051292673577	-0.543243546270409	-1.49773205992173	0.328532658120776	-0.422573301680388	0.34963692135421	0.230618859282472	0.805779514388149	0.138261796027963	-0.0580733017629894	0.271095352040381	0.819625796815778	0.884085898945464	-0.369831723967014	-0.126921337295133	-0.472593014857469	-0.0900752888161524	-0.291117795118093	0.293913880486848	-0.29124775097225	-0.234737758350694	0.0125701115056857	-0.116088610445062	-0.0593816057991432	1.51307470094835	0.846806612058121	0.0129779130639669	0.551802961335388	-0.815312452552447	-0.471407850888334	-0.911555799616014	-1.43625034069873	-1.04002111588189	-0.194614936241049	-0.858801692244123	0.211153165058984	-0.138901310295857	-0.187088614658584	-0.105552612935123	0.330413140093108	0.139290767161876	-1.32942408669711	-0.503175285074866	0.0756740408923078	0.671583909999241	-0.0667522278024724	1.073881120466	-0.593151204540813	0.153904809271448	0.950297568252684	0.134986002314433	0.766337179331804	-0.493850375097703	-0.379839442651203	-0.715562957804494	-0.0904237843692411	-0.814654249508888	-0.542444969484061	0.32950382422248	0.229095834488825	-0.868922040864378	0.70017238014189	-0.75250160867837	0.426010456699203	-0.128614251051519	-0.737836602378282	-0.943041415672417	-0.627361823722834	-0.318439418568155	0.13688418280617	-0.266974233040119	-0.761010352514149	-0.298426240247373	1.64286160504541	-0.810319573453473	-0.182082557720788	-0.0693463428513836	0.215870587131687	-0.779502068395229	0.6409381549787	0.0556234297660431	-0.594217185373294	0.376363633300879	-0.054856290514586	0.308019642282649	-1.39092528987178	0.357226067637639	0.128294484711515	-0.744464956995995	0.0770659700241669	-0.272634188531317	-1.91600947137005	0.151947420872821	-0.117528976421332	0.821276839366356	-0.198355073956784	0.108865117152868	-0.159300132868361	-1.48053106579312	0.470549533620572	0.274274781589987	-0.0104674660390383	0.238078027683084	0.0821983921306492	0.494401005886527	0.782889337163948	0.896215966862148	0.299233926750093	0.139070199155534	0.546528979403413	-0.841615222311177	-1.14390190838866	-0.414337477261621	-0.227554982669841	-0.381974687320089	0.33105150962319	-0.0589845232336032	0.705987545694304	-0.484626656168464	-0.83624342481247	-0.869744348673441	-1.11899132526061	-0.174217056978804	-0.396039033780308	-0.562736718179352	-0.137070928412241	0.0763825093087105	0.0661225622766235	0.0747662930598692	-0.782478776737582	-0.106292070349642	0.180872697895259	-0.151171542646119	1.05635073120683	-0.0462333700985569	-0.656424815310834	-0.0490617373166407	1.45587411431189	0.713944254300224	0.660214308560155	0.0675132373352925	1.09044113126222	-0.0608780194519	-1.22540137270714	-0.0905665471691025	-0.471245381061868	-0.392470785185145	0.0681194671094273	-0.433011253509692	0.695367120614591	1.01283211641496	0.513722521711701	-1.40053263961956	0.122119832787868	-0.0168120915904646	-0.0891956310896837	-0.554696658541638	-1.10154292388881	-0.265851575415605	-0.663411013480417	0.208924817220936	0.686086016674164	-0.419179891724328	0.0709672524002027	0.0505666790677951	-0.229072857333441	0.275912123529371	0.205316233728815	-1.13825816201618	0.138106246193348	-0.306490887224943	0.889058197789519	-0.141381242389662	1.56110415938393	0.063056177546316	0.195307630197566	-0.297221617865578	-0.0126582090593237	-0.342500095293148	0.0454531121787745	-0.131501945403065	0.239033549939054	0.223862860402203	0.901629833307282	0.586313027239352	-0.138235114329248	0.533337541541135	-0.603121071954988	-0.122242332024552	-0.150029892991023	0.107119712109256	-0.141460491544526	0.173302885615501	-0.00179634006720356	0.506510600899049	0.109174658099672	0.0901376237207963	-0.516737746139206	0.135645398826844	-0.300618926413579	1.01295623038982	-0.116625121958638	-0.116403984847541	0.0126985524246593	-0.0139324158932384	-2.38666092202498	-0.270671294083171	0.446219662680626	0.236448703728829	0.2346566051684	-0.90579630845415	-0.0593142594109592	-0.0211126250033938	-0.0584380282344363	-0.169969677799997	-0.0940805340266714	0.798716174249488	0.621937611206139	-0.873001175821995	-0.962211203688646	-1.73743144250653	-0.731771908323004	-0.633676247686687	0.397229947367462	-0.221625412051827	0.307135034420256	0.0277385541381564	0.130498494989254	-0.0742024441285148	-0.154738251371975	-1.42955699973301	-0.337649762613468	-1.03125750615583	-0.0851592797370079	-0.0578395941670712	-0.207661742964913	-0.11393189431518	0.351664537304999	0.693532224577036	-0.510995126121633	0.932302466216522	-0.0112008336664148	0.153606546277824	-1.8574910446431	-0.360020465691245	-0.287134656079265	-0.169765914520938	-0.111795172988295	0.00198593465720737	1.530418163269	0.104638790771867	-0.308976470671271	-0.076035092302199	-0.711492633868498	0.219706991036726	-0.479751470504414	-0.17320832932625	0.0551175506712676	-0.244710903679771	0.0264598002154447	0.0285437089287032	-0.00924932308861961	-0.496224370594251	0.627537002085068	-0.407215180240644	0.67335592580124	-0.54086911335123	-0.0414147869509326	-0.52913280322915	0.250429664457017	1.53083953451053	0.662080089960221	1.47354072819759	0.204964122285985	0.812102051025972	-0.267182609330172	-0.231528784825873	0.492802342222901	-0.369458304772073	-0.461363004075438	0.00876477892519457	0.847589330569415	-0.257798741004741	-0.0283324841910472	0.116793047098702	0.217879300802089	1.01629810995977	0.146847168222811	0.640063532147639	0.310743241906061	-0.274542173738378	0.165870063385568	-0.381156195637065	-0.677670793901676	0.142352163589448	-0.654745474920658	0.413799047686253	-0.851104193365528	0.363167906575882	0.112023525838408	-0.764926696762762	0.0403146707827783	0.522529348608835	-0.621823338879502	0.0656563157096228	-0.768247018583349	0.361568528337641	-0.721634090502077	-1.40575298560648	-0.41805837224904	0.569387531587404	0.823546103936691	0.165850333992711	0.230754487226494	0.511866946659936	-0.243965477544872	-0.69023494216161	0.312275295579551	-2.85649822902395	0.233549425635783	-0.201084255202777	0.489681710169198	0.0933879367173688	-0.899105070507336	0.348972335861802	0.092585552579973	-0.315918080465939	-0.186549212488757	-0.19717895154994	-0.299553556243406	-1.70394102329804	0.0708083184549786	0.216590582175087	-0.364606350419436	0.497030198082449	-0.133498818837806	0.430702779129144	0.577794463870836	-0.0909728912285337	-0.553212244334643	-0.23663397607152	-0.07679612795849	-0.00741206584100368	-0.120300169320283	-0.838990694544425	0.164505289628165	-0.0215257492066187	-0.0438527912895601	0.853629014663544	-0.193295492904771	0.49884368315992	-0.321380068885177	0.0793668199067133	0.253918215248833	-0.43589998302611	-0.140648055670044	0.261588963928524	0.332495378817687	0.0592506884896907	0.587223138510243	-0.451591943652511	-0.249253317305951	0.328620889425546	0.442648029790995	-0.295665271732716	0.182143936211248	1.1945252271016	0.499079859839347	0.315054420928962	0.507752792426626	0.633720875900175	-0.169858188378314	-0.249262134816183	-0.0661371597128466	0.370031438461353	-0.466553872890168	0.719293515794418	-0.498081176491287	0.0548162130891311	0.95462704513284	0.777009239065583	-0.625306913423106	0.518047393244025	-0.0245923360117544	-0.368495298720871	0.522021505466785	0.356671921409898	-1.0361263810975	-0.121104807072876	-0.619805051935453	0.214603541509512	-0.226680868359487	-1.32444452395081	0.0485862155444361	0.287871941589803	-0.389023132936686	0.233744179522797	-1.07417824604442	0.560283164022483	0.148875782228443	-0.324811478863437	-0.518033133171639	0.145587466791327	0.242831432465594	0.137435201003398	-0.233804732151999	0.19375908703003	-0.2087322900147	-1.34137375066013	0.471450960489866	-0.163345296381769	-0.259306678210921	-0.156128854760981	0.384416940884779	0.434247857442113	0.510367319698392	0.295493559017804	0.101448099579181	0.480473589447266	-0.191904862948208	0.790329659756499	-0.479747390060326	-0.0149572249916568	0.551082301832553	0.553422568556131	-0.441657788818299	0.0871167497502033	-0.623569437974937	-0.733563665384542	-0.262076984006072	0.151585934673662	-0.764996119217601	-0.188609072415101	-1.07398690475403	-0.374068460080192	0.321428627683702	0.265035599149022	-0.335296183637175	0.177485558633398	0.371669965067234	0.482699117097229	0.283165656504671	-0.568333527997401	0.426835074891006	0.121723639890821	0.887012211914793	0.665810360926877	1.15649048404421	0.0403625475996142	0.0636758911233928	0.0858877402294736	-0.728224691854318	0.185616157626622	0.394963116654926	0.342848561886521	0.211487606560629	-0.419740078607273	-0.973725050310876	-0.275887530348169	0.763919831724383	-0.81353170011989	0.182653797596545	0.0491425275926247	0.340967810561336	-0.181165427615728	0.0535861369389257	0.174423148195851	-0.746160822193416	0.243090073629989	0.646395671191653	0.493260178464418	0.372237311205398	-0.925432819986031	-0.289609232093197	-0.239664181730009	0.0793308881686582	0.43825029762978	-0.572336946708409	-0.662599318065072	-0.0246774373972427	-0.455306103350034	0.231756042720888	-0.749861920419416	-0.00842524194428804	-0.82818873605439	-0.652614963226556	0.116500897043745	0.335628178017525	-1.3233714931702	0.29595608320618	0.422929232343602	-0.316251965319736	0.238524128917886	-0.419022294141632	0.405998656043849	-0.735518494925996	-1.17926410325517	1.38902133151168	0.389085463658219	0.493949918148812	0.366570683214915	-0.244710077657856	-0.020892255695209	-0.266025329155609	0.259220190612953	0.130920101030722	-0.207632451542901	-0.110678186760617	0.462775823560411	-0.20406164880642	-0.119331616013386	0.0494039996108619	-0.429552418424441	-0.260238821645777	0.49950117391877	0.216008705840823	0.459195900541824	-0.439498944840553	-0.935248540084852	-0.0882814911426131	0.438542444621765	-0.262905610407953	-0.260168437308694	-0.668547551235701	0.212661576355663	0.0534141354284821	0.629866626637366	-0.0562302010102315	0.349169067307126	0.359623030233175	0.20991374308802	0.0491114300111396	-0.998920901099317	0.456202431025212	0.0467862236887623	0.374568861108696	0.164878632098174	0.772201877332848	0.117000980613982	0.050646833637447	-0.666441639141897	-0.524143584337738	-1.18674462210418	0.75158398286998	0.664065362320475	-0.300733295199486	0.251872912932736	-0.19282796780077	1.84025292110774	-0.766167546371954	-0.112627358334828	0.323288084043129	-0.467516849218334	-0.399611621176454	0.0869405907125676	0.272664967411537	0.0514020945077877	0.176597938975117	0.0927461605717924	-0.293043329412043	-0.0608806168918474	-0.243668722711566	-0.631263439110201	-0.30508336567156	-0.207732315994745	0.224489909238509	0.108717710538178	0.0466650168259531	0.165629502793635	0.105941546603739	0.149181988376867	-0.431411854505198	0.0325307588268366	0.0741008240418018	0.122814292524954	0.26031042220251	0.428306079984273	-0.315214212631898	0.698293128456104	0.302379805235934	0.266515381919351	-0.908231603972944	-0.357411643811945	-0.51808781001512	0.158986225476976	-0.234591663919019	-0.20572005460938	-0.529239916955935	0.474086492666728	0.980504868523756	0.719071478536319	0.311008946126748	0.0994333900208855	-0.0491130283577324	-0.0899357121831744	0.0917260058710987	-0.18870778806918	-0.0700358180404862	-0.58492374113476	-0.466871198508767	-0.775294905343605	-0.805879883456506	-0.784647654461598	-0.716420215141945	-0.55383737228314	0.252211159789054	0.727102624124396	-0.261533950501144	0.0318381969440213	-0.305346209584373	0.319384022408417	-0.0178555089021777	0.483424249143335	0.381923944493853	-0.208093079439993	-0.147979898958874	0.987676243104114	-0.270143686337534	-0.0958501989545241	0.152642508392063	-0.706051999730633	-0.185875838262404	-1.41086842821492	-0.751449964129816	-0.0995285853645746	-0.666523004922055	0.274091937109089	-0.0542038283163806	0.292821646239611	0.159265864065957	-0.857104005302234	-0.20434184504743	-0.5919987066733	0.00566167447079037	-0.0718023333547459	-0.357792293826521	-0.047439967978414	-0.0819264025718799	0.232314249633196	0.229100234251646	0.0830819234579533	-0.27464222277978	0.0260424741310805	-0.141302677027937	-0.750160425692332	0.211809603532434	0.155548444702703	-1.18301289053322	0.365532803224335	0.35100178933399	-0.60732024255014	-0.254109736926479	-0.429446943133512	0.157415332100019	0.913006410690205	0.292906926108296	0.644014103334901	0.0522508174986625	-0.0602543648498041	0.238139208074504	-0.640500755652204	0.0832103570578802	-0.0876982868079211	-0.527109215660352	0.22848021872926	-0.201589110016826	-0.182837030457875	-0.126876858948324	0.0288624920538644	0.605126602937869	-0.217927858306274	-0.340768725803906	-0.330777895153043	-0.0557045280757521	-0.711697474814049	-0.437982730000205	0.380273012677525	0.403639497783463	-0.260232444219535	-0.038338322522524	0.0593562879101559	-0.738894175155668	-0.420948522371298	0.112819133838557	0.386955451425414	-0.0352475103985253	-0.537111530016086	-0.00588074244020162	-0.0731004151098531	0.292506363100385	-0.367093505990994	-0.374178501399577	0.202891054713408	0.00936494208818786	-0.210568010912588	-0.502472079463562	0.589380609451576	0.127762818282745	0.00543411717718745	-0.582166836314931	-0.344960926379546	0.0998276796360979	0.407037151518635	-0.0203082933529295	-0.355850900758477	0.104186119523085	0.890259556654177	0.198568756672396	-0.398512517462917	-0.665795240271249	-0.710594337542812	-0.179821912998426	0.0124094898180995	-0.378254444501581	-0.275252467164349	-0.151845619752222	0.20956171618121	-0.141946565686765	-0.642366481936168	0.016665507706307	0.664711108131493	-0.630378320072655	0.227108816980453	-0.157617271940502	0.394979318719368	0.0394990459570658	-0.424723799332964	-0.479424563541518	0.377939088557434	0.0297026491682047	-0.102887814047794	0.314406553157822	0.00482002336108761	-0.392847797424398	0.298191740522565	-0.377490504288051	-0.227938904010749	-0.0684119098058754	0.831580681638623	-0.210531317111891	0.552614031429288	0.366178847708666	-0.665734360453664	-0.224435249868729	-0.710052949695799	0.435662675562673	-0.302160828850114	-0.734285957605601	0.372565180485288	0.304445770584597	0.502430415805867	0.289610378566897	-0.539285094048273	-0.832836665012777	-0.162566100634922	0.5257129846449	-0.0758315114078248	-0.692299651417998	-0.287638003823108	-0.847944617127631	0.62300245685502	-0.149497582937551	-0.0265901521003342	-0.492039899780694	0.163291104971424	0.574559045664927	0.488802670827837	-0.0724070083264173	0.0455535681741943	0.280971739224248	-0.00265108135202558	-0.816512781006209	-0.103822247491606	-0.18352041173243	0.494637066635606	0.43485812180838	0.375993340011692	0.132687374547271	-0.634972021191742	-3.76173527916295	-0.026679386756099	-0.420931311587949	0.452657641689223	-0.0706645446856568	-0.676431693374121	-0.672411079438323	-0.627226159240254	-0.722325798467688	0.415858880655776	-0.629291626476557	-0.85812858555586	-0.46889487608404	0.156884556193875	-0.0139046277661958	-0.265349462430725	0.2701170271726	0.109307036511719	0.0535835292989623	-0.245947579624988	0.088810412695185	-0.151140502116969	-0.285826750214903	0.0828621084108166	-0.126893696442368	-0.153458447637241	0.0217216595394575	-0.678866722318012	0.124847743402891	0.0620848338108836	0.728907404515827	0.18618105775468	-0.325085154678308	0.00916096628654666	0.208255556627773	-0.0139226700783023	-0.0418872169976627	0.269391048927575	0.0235073618612928	-0.084626911086979	0.10529731813422	-0.150958298459503	0.557308023005358	-0.00613966489216549	-0.671046600930634	0.0676084362550097	0.913253808391143	1.61265691248168	0.0762880752893269	-0.484982416034207	-0.106609462890645	-0.862955345803664	-0.595061998804989	-0.239216904676759	-0.109530102547637	0.0336533453412056	-0.444291997809462	0.354106857272705	-0.235272445692076	-0.565655635998539	-0.279589837861014	0.375994399915172	0.531473132535763	0.28744256397413	-0.263817205667824	-0.551325786400188	-0.341107371549746	-0.0701692874078513	-0.15150196104056	-0.0943545176105141	0.587554568809526	-0.62057703234335	0.256573662051748	-0.289795912416527	-0.000916569753664155	-0.0827417581497916	0.577785558281605	-0.953465863462426	0.0292468414727625	-0.181868175131281	-0.596141488765117	-0.100626565106176	0.176970965469745	-0.468816093266537	-1.05459235488404	-0.473866840155894	0.494218074250125	-0.271189539539822	-0.271101605856235	0.0745444208500459	-0.0407587339750148	-0.310073807152957	0.431700554777153	0.335322727046019	0.487939878578896	0.243118683466396	0.185094565306902	0.436374956836167	0.590684654126659	-0.335977468599608	-4.69101700739687	-0.161463758124312	-0.000627511495949693	-0.48104279998857	-0.0734589975144326	0.112010537022859	-0.125561718833727	0.104719045572944	-0.517566728673664	0.0372103831767571	0.0996230709060439	0.32261044110108	-0.168043004059493	-0.426233596054595	-0.0737441134138812	-0.619410814622605	-0.259324738789992	0.0941024008430772	0.305475656937034	0.3716596469223	-0.277975842588148	-0.467399374922946	0.983954226916445	-0.456148079980904	-0.873700916658435	-0.0958161112703656	0.116072524077303	0.99420995099641	0.185691865716228	0.425915668964837	0.534306325497862	-0.154372671873623	0.0995510554953417	-0.77498106149788	-0.108350285315066	-0.257358367783852	0.149643410227108	0.03869465138251	0.285350761846821	-0.454748987282608	0.310138063065816	-0.228051463897828	0.0776552337683104	-0.00612986614477768	-0.389600374421773	-0.0910429083482907	-0.263354925331427	0.413018573636047	-0.975377297786461	-0.358039937876649	-0.440009971162221	-0.682340223637029	-0.683548105753922	0.929598515769653	0.508704714903482	-0.366890134934747	-0.110995650309049	-0.471612721588284	0.0229339972957735	0.0720994345503806	0.230167515104703	-0.878483991215863	-0.602585654078098	-0.538982523082272	0.195138874880416	0.811544704616805	0.348903980420177	-0.100608727147148	-0.686704246434549	0.714672554296009	0.466367791978538	0.382343617576504	-0.218685323447365	-0.539943677636281	0.259590997566283	-0.0979498079693529	-0.706370947153149	0.0423404612204302	0.143875276523597	0.101393063163753	0.192309701990043	-0.833383109934409	-0.231705718896008	0.363139796385603	0.04495340183024	0.136486680854414	-0.315424141392489	-0.119292228701831	-0.263276520733878	-0.563631942062641	-0.142426366021996	-0.501949838356529	-0.109722792638174	-0.411491167453103	0.0715283564309328	-0.0302879081199215	0.211057016928825	0.576531044003794	0.0694816587423632	-0.564967797480183	0.139945794565721	-0.230560241937167	0.134118050702276	0.988854639696586	-0.291427879432703	-0.10687262324345	-0.418107571419879	0.368675548941387	0.684506567083339	-0.101666383435253	0.235185266037756	-0.103970995133572	0.291398231252214	-0.244875541067037	-0.0581570797619319	-0.985098102812785	0.419523913759445	-0.283907687834255	0.0283795826442812	0.0618683669596444	0.634904541784023	0.305562997901215	0.0517246765473772	-0.275033491166765	-0.625969891727662	-0.0565005814961452	-0.403942748012928	-0.573963468452773	-0.482083462858627	0.00405350847774916	-0.140388598064175	-0.58980359856902	-0.55881471545901	-0.49655236307819	-0.878768700059779	-0.435330435754576	0.0612377880531432	-0.11688678224366	-0.0150036694114629	-0.457632395384011	0.325810969844182	-0.22939725155508	-0.375924177542154	-0.38397611480854	-0.208495988146613	0.668624435743598	-0.199015074002753	0.341937372679409	0.517445391457752	-0.0904752304006016	0.0587238872761221	-0.0646076780657015	0.269202753114571	0.0572085832399014	-0.59541253293265	0.0522975159017327	-0.00326998769061208	0.0659731880560623	-1.39774427485095	0.0928025970777137	0.0676472610202894	-1.74126760777504	0.0577091480426901	0.346038519566664	-0.39553534137345	-0.295408806347705	-0.17241539392017	-0.893421982567529	-0.0388240508263589	0.170888180211753	-0.363524224154829	0.181707045078131	0.439255693380677	-0.147157774028378	0.411364980185439	0.245229028645586	-0.0654623463957267	-0.712809077815113	0.405979196603305	-0.285204062589971	-0.135131359170786	0.270033802524933	0.953134078532737	-0.518777174976276	0.175184895648685	0.47482166531343	-0.578199983048207	0.422268022431553	-0.103659186947444	1.07670812131024	-0.0729492231616392	0.593637218279978	-0.0917112019696953	0.512068395016182	-0.328413174397752	0.115697872734941	-0.179016284120691	-0.571077209837973	-0.249124406883466	1.11638421205815	-0.355790970137741	-0.171266652793078	0.70833600868883	0.0449513811161735	0.912370792251685	0.0151560664344821	-0.195686024076374	0.0829173242770035	-0.803954325650695	-0.830658650239072	-0.239756546760512	0.352494891257237	0.70354793692126	0.359938717134338	-0.21773617444355	0.222351093901747	0.341379598587604	-1.11399112327611	0.971764246796568	-0.781373075894242	-0.761160525387533	-0.985560265202027	-0.164017849449171	-0.676696959700235	-0.424656401531597	0.180814876990725	-0.216937397153412	-0.00456554161833262	0.278805739414283	-0.142546057549946	-0.162053858769519	0.313610604202313	-0.441897052321133	0.783869309044416	-0.485133760856908	-0.350058394509093	0.369529007374755	-0.113180613644005	0.194472915916514	0.378442261995573	0.514168107577865	-0.575391980029216	0.869322136225622	0.378514196587846	0.149566195211332	0.211955993206328	0.586452914539313	0.315987151731564	0.551200999277364	0.0321783547512412	-0.0686544077507434	-0.103136246197334	0.302954016804528	0.243336821856344	0.492774906842102	0.244327607710598	0.0385058129976764	0.104266546374975	-0.247237696118268	-1.04879234751661	0.730480127491597	0.137664906844548	0.643206444249278	0.32274463583282	-0.847256573844875	0.0822400983867999	0.108914939628041	0.1719130098132	-0.174642060687162	-0.610244171944408	-0.220661515706444	-0.308033875520555	-0.0564316740755387	0.613999389726502	-0.278857113460658	0.280314825667412	0.192207687440137	0.197920756366945	0.654373813281797	-0.496865724573709	-0.141206606500243	-0.274734480944125	0.440411651992259	0.190024007066952	0.269855145324933	-0.0645451169421349	-0.101850543413002	-0.197702739321741	0.339139548379046	-0.932464807750066	-0.748636668325994	-0.703951666350719	0.138608246267761	0.786372385395792	0.195007913176177	0.776675994756672	-0.399256464374564	0.452796191293361	0.20923451389106	-0.0228885646566914	-0.0881604550329742	0.414409548608776	0.0466566704568026	0.230207314544289	-0.269282978148517	-0.118610012591423	-0.581245336451873	-0.63463273949044	-0.676359704593915	-0.130830006443095	-0.536954101314877	0.267839746976543	-0.824142984131984	0.4082916867799	-0.02262090406444	-0.432709056675805	0.447949512630943	0.283825813768326	1.02677166991636	0.0207983759479949	0.0792832409246365	0.248664637924952	-0.358479568459265	0.0394754859728762	-0.512804316019578	-0.319306644370319	0.114453935801912	0.0979156039729691	-0.17854575445413	-2.50368958260117	0.548921203516315	1.3135637145021	0.766097118132742	-0.253596659020242	1.04108658717056	1.26736301544121	1.67430543142733	1.06455624347926	1.05524896303705	1.35689033686974	0.57142833262114	1.07751643590179	0.751607679738291	0.490501884154579	-0.551394302832426	-0.154597917878603	-1.27884922967124	-0.814796610618948	-1.22891773426869	-1.2765704478103	-1.43501841862242	-1.03935829274222	-1.82282328368843	-1.8488502494933	-1.53202213614421	0.322319313547254	0.472694671619616	1.83085804920663	1.67318317318765	1.53265684976064	-0.0540019039001633	0.974031711258182	1.84417874168925	-0.0625671187796451	0.0346368971902995	-0.134388591261155	0.0926354079880291	0.10691153610621	2.66727589378096	-0.955427931871063	-0.81598098836077	-1.10296507365597	-1.22245516024243	-1.56759871450878	-1.43295575863078	-1.88988291278551	-1.43910669254164	-1.60661157098877	-1.01885484390151	-0.571833444119698	-0.500084611207091	-0.780851151843054	-1.58366519478093	0.241650142343952	-0.0819225358451509	-0.0597923133649	1.09410024160143	0.398815222840183	1.9530516388579	-0.387480239122335	0.243946984597689	-0.0622659171306839	-0.195980753489529	-1.29912963902154	0.171400357508503	-0.13809782309918	-1.39105799444409	0.508416889436575	2.36760052995598	0.998147378688747	0.347021955924285	-2.50261564117359	-1.62526503930488	-0.0799814898568089	0.489613736692351	0.40940681079945	0.264535696887863	0.779052576719098	0.128810423288854	-0.220476663665465	0.17518834147567	0.399290091230577	-0.154180978520226	0.511019296521757	0.617041580204789	-0.49406775427146	-0.826758276397676	-0.830680957985178	-1.81791692509759	2.54216491358486	-0.518730790885624	-1.38078301159177	-2.36859223100614	-0.595867887149839	0.634979381757378	-1.35496078953586	-0.302186363956191	-0.422959005924264	0.213295195311303	-0.156156133560786	-0.420525373422128	-0.259412423492108	-0.229006314978662	-0.278024804177598	-0.376367859507595	-0.808834275777408	-1.10249041432828	-0.25384374714671	0.460464434627156	-0.593043773908129	1.97261331945041	-0.122877287085488	-1.01984023499516	-1.76808647625828	-1.94755340760994	-0.535285499156304	0.249058202095214	-0.310708376147071	-0.53552941044156	0.00261290902981379	-0.0328021481373212	0.348014730780742	-0.319206449594881	-0.166463871144213	-0.382779155354885	-0.554915510736824	2.87472617764343	-0.463866455014212	-0.483398422069923	0.0865196949439486	-0.170030422385266	0.283390309245245	-0.601793733956834	-0.298770339857101	-0.324913978532105	0.560360463565966	0.284123913705938	0.554125636666468	0.357273830358194	-0.635163920378914	0.0702145274265084	-0.897542261400481	0.392396487735694	-0.0502618803735227	-0.379395341510071	-0.693177891334736	-0.934463855474104	-0.0685525670793443	-0.115777194702014	-0.332582068446198	-0.536813407041999	2.36145330291616	0.820054999029909	-0.384162619268842	0.03651277098146	-0.42745813718002	0.214119212595142	0.910791101037004	0.547718205279412	-1.12318801615504	0.747333598828316	-0.0405416365846982	-0.244056255453596	-2.87278404172707	-4.3120986489536	-2.60432133058526	-0.390703314935963	0.590860327066037	-0.477791396436214	0.248947152130972	0.610746396289111	0.118680122420442	0.1544168314539	-0.258702707384791	-1.28835501778383	0.301632729059771	0.436002327529029	-0.862882629949955	-0.0734647170779008	0.0950496064012084	0.0965984463916578	-0.694843549393793	0.278328222925561	0.18772492666981	-0.588418798259037	-0.79132888326456	0.18035171423774	-0.997800899248681	0.148253660680315	-0.0280406100805355	0.165693423094789	1.2024277741802	0.295249589246132	0.305316551988391	-0.935345390618897	0.819455231353552	0.0880665248900332	-0.00763067315795669	-0.569621270369964	-1.17876877674433	-0.0325252704397884	0.0297510389411545	-0.140408363031266	-0.65802270850678	0.234629356387975	-0.00744005216682298	-0.700918465264706	-1.80762612686613	0.571585387230025	1.2358682198999	0.440470681661533	0.526597555949238	-0.294652591575294	-0.12369254477498	0.484289521393887	0.510164426462836	-0.47641495488328	0.570564392519836	1.89348489609177	0.894309184242752	-0.813287061867701	-0.358817946762693	-0.314268272836528	0.285526358777255	0.16907001673817	0.345698684449517	-0.342681485648734	0.181258957650457	-0.356148070440673	0.0438451994999016	0.113493052349263	-0.356813063711811	-0.189988180742021	1.99189316761827	0.461516315648757	0.140955608050631	-0.444744920071876	-1.09752372898187	-0.0650153530667089	-0.633944751865736	0.699685405379418	-0.50732003956387	0.0589033402086544	-0.908010247677564	-1.31884737233494	0.112813600780774	0.120487091766856	0.864683215841512	1.26971812327927	1.03248533655497	0.345484640243879	0.354873801127726	-0.0589358733442434	0.0732484892408422	0.415682827340505	1.27993037627941	-1.04364640191861	-0.406856577176591	0.689679577926625	0.406064620604943	-0.687973307035804	-0.184297112129306	-0.162285851574654	0.916067826689005	0.83984857805935	0.880076025780774	0.363363277351726	-0.597145830231571	-0.269265225318374	0.365650700677048	0.0455125468824483	-0.500128842295229	-0.252199884891871	-0.362962495975006	-0.0327232927061073	-0.0672046241736391	-0.365131640912984	-0.191618428956406	-0.107353252907037	-0.8174067251884	-0.318159504774855	0.392995120170149	-0.168556827163453	-0.120362812765006	0.408270455679677	-0.662930681733682	0.20573298547833	0.0250181977625073	0.265687892602531	-0.337215710450517	-0.625874776597135	1.09080723935299	-1.03080185716621	-1.5984881917198	0.0698292147143321	-0.789358617879407	-0.0575514727982309	0.17048975573571	0.591909657121947	-0.367419565844518	-0.191985069263229	-0.105517848370836	0.172246645340314	-0.961230005446439	0.546301957998214	0.0469404389980854	-0.890373740995064	-0.19336497562774	-1.54793434357805	-0.286455986795305	-0.0728306541970263	-0.250646333438367	-0.258264595094934	0.488565750955501	-0.399180498394093	-1.46024206895237	-0.789258627220917	0.362072728114608	-0.498280073289831	-0.861829251898127	-0.292373563439769	-1.38567107845328	-0.29620190678349	0.226691531558735	-0.462517219756023	-1.09003314964366	-0.746186639190436	0.462808972888421	-0.223054059528033	-0.436548186663359	-1.24737842722787	0.0852262191401276	0.465908616629255	0.153247200490482	-0.840700816649513	-1.21251391506694	-1.098381709045	-1.00098592906764	-0.0802543302360558	0.286799027905323	0.598189293219032	0.31830328633518	-0.942439304141942	-0.441245368505846	1.19245708725864	1.1078589166763	-0.394092652126088	0.45148830662274	0.0272043003643897	1.02335239627229	-1.45078622853851	1.27423498898719	-1.15254505784268	-0.155404459940935	-0.911747795720135	-0.58182532761614	0.120374003102701	-0.644805452229305	0.186604635466234	0.261302478988902	-0.281932829893061	-0.314474175268371	-1.88061035679198	-0.756019975768683	-0.764507493633572	0.716109485958692	0.044100715415178	-0.000730527700341535	0.345471020567296	0.668695911269024	0.0713152728048614	0.52923297270401	0.451681157771907	0.946704233937617	-1.26400559302192	-0.679637136076976	2.15117001168775	-0.533463175259681	1.68051524020815	1.88006607558823	-0.281253452727352	-0.116874732939716	0.171586391575333	0.846244398403977	0.147872616391827	0.176747780370562	-0.742760044398522	-0.568277291928964	-0.0389624948270775	0.2844246921854	0.241458621826765	-0.746677451098607	-0.453438429172157	0.164679824149367	-0.710440756607208	0.598354399905622	0.667428573550395	-0.389279768868189	-0.367257020115657	-0.805407387456963	-1.05576345080732	-1.73454296552716	0.634591367748615	-0.214999605346478	0.936292778108905	0.317216497636556	1.2623598274149	0.119941585088473	-0.0571763678733787	0.402553687552192	-0.514687405642719	0.295270773011909	0.0061989381349937	0.836577125952096	0.431691422149712	0.0652612465583323	0.214078581917939	-0.795394521162802	-2.09352796293993	0.271792505612838	-1.0664378083699	1.85890165852591	-0.505684909604007	0.624797256726529	0.631763896883566	-0.251448155912806	1.29167363525099	0.531751317452741	-0.225566455572136	0.868870408204171	-0.453167791322852	0.637568588632379	0.421083488781226	-0.0398683571108374	0.558081801341736	0.512751218320612	0.329092033256342	0.226259705464534	-0.00363628465471881	-0.807631025419985	0.16887804612464	-0.421074519134789	0.65470003643575	-0.0926006325165412	0.158787123469548	0.137092123201404	0.623798118605209	0.22073921112512	0.416050257144156	1.3664087666496	1.05802081011422	0.32397629181771	0.326217306664822	-0.327161662459902	0.655204266679067	-0.293543415457932	-0.15131739994401	1.08078351786999	0.628546846126392	-0.231913741483509	0.154220187060196	0.289219747644488	-0.579211316636724	0.655508578898721	0.551743744347697	-2.10033760146681	-2.50244567169168	0.918208500330624	0.652682337949309	-0.0549021069422541	0.641564641541449	2.36196721911402	-0.163597949964897	0.787512809320012	0.534103544244816	-0.236442608825591	-0.10861598132966	1.01312999020055	0.515635566817909	-0.195305362565828	0.699759149152723	0.97313331729192	-0.0246365233345159	-0.0557494372757388	0.132689528078328	0.0192155835580745	-0.917063784847812	-0.515944313420824	-0.0413018052828647	0.942819793189688	-1.67810917934595	-0.524369300689382	-0.650901751252309	1.27804712018059	0.514230665243475	0.555842178404823	0.901765791776943	1.10834470886548	-0.440995941158272	-0.247753849323552	-0.28363333030748	1.13729054479966	0.0807580234266695	0.0900540571757688	0.517966736567584	0.52463801193365	-0.497232864825836	0.353262293209935	-0.799460060103594	-0.0789997427153949	0.00374518647196643	-0.944833384386507	-0.434819936701578	-0.76789306882071	-0.807080288977725	0.252422629640197	0.391389814949248	0.110200804472268	1.99928893116569	0.308892088340222	0.548199288154354	0.193507519519694	0.232382970682288	0.986779585289656	0.00130437690281236	-0.0173968430008484	-1.00964408722459	-3.19161251152678	0.706498078698418	0.367338062515263	0.412671911662302	0.162257230339371	-0.391055072871694	-1.67366566480441	0.0545696108854231	-0.379618933103634	-0.9713469830412	-0.591509982170636	-0.0117862858569678	-0.0190213050871513	-0.0928563217964759	0.828069183057614	-0.901831780647814	0.140039592292292	-0.264164831679286	-0.599090940107453	0.487165826106634	0.591598288737593	-0.135653712008118	0.403482119909176	0.875871489108366	0.580659651216	0.0473948158260897	-3.57695476642479	-0.277211420575305	-0.265953575634223	0.98787863946753	-0.0472201079643031	0.546020465404499	0.233835816936539	-1.15563202104064	0.584828986510583	0.858040064714192	0.283587192904579	0.872438310739705	-0.206555662212022	0.450932032347217	0.833833130011089	-0.953144790683296	0.282646995920869	-0.23570076858135	-0.344031109559712	-0.245915359126773	-0.019226453671078	0.829189094467504	0.335729876714827	0.977040188908997	-0.571689616422458	0.0760346603401118	0.0823415584283614	1.42008769597543	0.150614611351151	-0.163681097485556	-0.41136530089371	-1.03690810378886	-0.734103133787283	0.440296544114664	-0.597061431684945	0.104697153943153	-1.13600663902152	-0.852042809514522	1.14479521011199	0.454879004751836	1.12734093510814	-0.30420210436469	1.25328516580149	0.194151401970713	0.513342867765238	-0.353024739297064	-1.16952682306078	0.0648901709508958	-0.965947042919768	-0.391852611194544	2.11744605697211	-0.692015317535476	-0.453295721463886	-0.316665836608101	1.21066327879914	-0.265211638928218	0.971033450738322	-1.4663523813432	0.519135630520878	-0.414005789305689	1.1323719372309	0.981178422681852	0.632191295604172	0.391748384799588	-0.423964258996425	-0.247131811679714	0.335971121825862	-0.162176478257359	1.10712642489732	0.826081491744319	-0.155536185684413	-0.296889481694083	-0.427720431845237	0.623730124302138	-0.537446985949103	0.222499577650432	-1.06334762784959	0.24033238784417	0.558380080179286	-0.179248637717864	0.286845211777325	-0.963377976300864	0.45224414607947	0.753194606744787	0.705506179238929	-0.651792971154322	-0.904721244626826	-0.252875154607522	-0.0762909844001068	-0.552843880302647	0.864896070467833	-0.0943170673696445	1.04082007856183	0.947658925028269	0.26208316945509	-0.127663056653835	1.02217598871187	-0.906714186927022	0.452886059217719	0.388242530477251	0.52148984765215	1.05814175700659	-0.260009562394002	-1.50832941057656	-0.17774074719123	-4.36584568926426	-0.381947642808038	0.345009886167183	-0.088941431427109	0.794168919108224	0.109914932094804	0.315108618171177	-0.202549357023235	0.686600576225188	-0.206493691350345	-0.726313759831555	0.424597643519079	2.84915382866658	-0.192291238446964	-0.18540726260299	-0.267918167699579	-0.349767730321814	-0.3788419892048	0.209617433669255	-0.330834563304716	-1.21157581903231	-0.884615131933893	1.21968644093747	-0.602032213424274	-1.03700879985654	-0.744916561849776	0.537488284887113	0.193467477710256	-0.118906083776522	-0.782579918296629	0.0460747533660255	0.655890401588768	0.252055390866291	0.15146864953232	-0.261162640129536	-0.24933678153465	0.360506663246438	0.436417853890625	0.312591556221924	0.214730110496775	0.643815795097653	-0.353021809643563	0.0976590006969327	-0.821941069821622	-0.828084087252984
18C [-] {0}	0.40916998691993	0.610244344178662	1.12899353028578	0.912077112829638	0.226002830344007	-0.678507809262812	0.0268792537391664	2.29456682060272	-0.191746727881975	1.77771392572959	-0.545972076867773	-0.78153415668369	0.287307751713091	-0.268543014029138	-0.377561531509496	-0.579639574948575	0.532968680704133	-3.37698022288605	-0.281513534927188	1.65875783058833	-0.406470911204131	1.45632084621068	0.4281776869117	-1.16522636331049	-0.0218928752567569	-0.199352167301873	-0.094230608064876	-0.306673625509311	-0.227484526311092	-0.416051803697365	-0.31076604475339	-1.00226024646634	0.320891304279785	-0.757218330153987	0.119277847967497	0.206671588294213	0.40158730777079	-0.668588089991935	0.411780162295322	-0.24343294474497	-0.215524136624201	-0.180146386560925	0.813439028381395	0.362685159830805	-0.970286266607753	-0.00497486672620021	-0.354828534940863	-0.482189965868297	-0.271209673675534	-0.493211208528222	0.480393824182359	-0.424449167246615	-0.584378397591327	-0.0218447955244456	0.348731977681127	-0.566378848523279	-0.00145236289793017	0.0823187881693	-0.177027530054889	0.804610399136509	-0.0109414832497297	-1.09081778385381	0.93111997847069	0.556113275001947	0.0610584594427774	-0.739331249743945	-0.61610825467048	-0.694791023787487	0.268067350158906	0.0801977521350532	-0.193866767356681	-0.52082666163545	0.0467840940457848	-0.221448074141735	-0.819990543399035	-0.0587419808383393	-0.141960859281621	-1.09644013278393	0.760562962850528	0.837602462282545	0.0790141729562583	2.49825127653464	-0.462242010078508	2.86328153528935	-0.0698354947719067	-0.330720761619932	-0.0110921581649592	-0.510165329209111	0.379180316231564	1.36647805725978	-0.456538621504983	-0.50063047131176	0.11960648010213	0.207505044655304	0.507927830331245	-0.156909963245335	0.580743305254819	0.189752946030544	0.0778022869143869	-0.544558081581716	-0.974477847795224	0.402074325949184	-0.46898584973891	0.041572123284857	-1.03970567622961	0.0621612813378514	-0.0601969808521249	0.0477723512134259	0.698499674123034	-0.12473958698395	-0.117244791812004	0.0108789610371053	0.0117777251232073	0.514226944596161	-0.54790374497124	0.683368028457568	-0.449928364236553	0.430701523487796	0.306353681341619	0.190316454792839	0.103621995497223	-0.373351925948486	0.447470862643016	-0.057735580233122	0.094550942056019	-0.477917326052399	-0.0208314135367988	0.878990140045489	0.0324952302816018	-1.531899557384	1.07486237519679	-0.606394868229452	0.522562638058103	-0.5999953048656	0.238722822792846	0.813360994286044	0.0141966257592843	0.350013328881734	-0.125432201140978	-0.105559644704334	0.241456724160245	-0.716950155516437	-0.329013519616739	-0.201889988043694	0.800838915121753	-0.547853199930312	0.507629788124868	0.48622498829082	0.121774146608138	-0.338245587220623	-0.389214392626843	-0.0648598785759487	-0.224613999698573	0.185563523156474	0.0436939348030931	-0.615368300330231	-0.351523550960463	0.0335946436855803	-0.624355889814821	2.73404512924041	-0.764455671189752	0.118645029451474	-0.107804005525086	0.154498339662796	-0.254918901398617	-0.50277865148559	-0.224717487052975	0.381822003784366	0.516825142682371	-0.275300154096097	0.494279498344239	1.07920445906401	-0.0632529143711375	0.761097946483086	0.151211290338369	0.0476204751565269	0.257290667933413	-0.273526025538199	-0.40696241174486	0.277691839911287	-0.0333962043972541	-0.153249146566014	-0.270819454747737	-0.343570602538627	-0.0818020675995318	0.0218371254755856	-0.223033152148409	-0.65171237869423	0.2355272291619	1.22604432025524	-0.454801186304165	0.22015402367302	-0.484831017979214	0.505299430198993	0.54880111950959	0.639291676785849	0.386439114000013	-0.0493848228608332	-0.321943292812971	-0.072642973831168	-0.0734691424829946	-0.453890761513762	0.268811821350017	-0.48730900282763	-0.180684998220559	-0.39992582494173	-0.501466944507242	-0.03456984512189	-0.471670222128742	-1.9134593175322	0.93779354100569	0.128795980158485	-0.164303264892776	0.616634539584723	-0.611555318480687	0.653424965086521	-0.147442634690771	-0.609307129338891	-1.79545413353248	0.361821030017323	0.0124510561434497	-0.242127896509879	0.286515540472598	-0.205329191434978	-0.495145264974088	-0.777367180117125	0.245893783678965	0.1881872256667	-1.35025327376717	-0.168819798937304	-0.415130307514038	0.131889952871734	-0.696829648169456	-0.481129435433324	-0.323859119056036	0.265052606262819	-0.40957062196721	0.586959858757762	-0.778645313792228	-0.195201861515141	-0.738592162988086	0.10365994098287	0.578195446216862	0.0612269318791101	-0.0806111476111873	-1.6834565283243	0.530530494882407	-0.329178520384929	-0.520757896308425	3.10481766704364	-0.185498056474515	0.0799745521176724	-0.485223255881075	-1.10360939471445	0.240080358928712	0.0138245812372286	-0.0466360016212544	0.4112269084254	0.574543053938584	-0.261940969989815	-1.01988622017737	-0.563199148153335	-0.601345836293889	-0.113335988501025	-0.0528213920898023	0.514639696815377	0.648659542431379	-1.60684260815521	-0.181276636240859	-0.72707027769186	-0.350233739406654	-0.185542012417604	0.209290288486236	-0.0493977324801215	0.637795361601594	0.26960816765433	0.306710424291888	-0.487224955734648	0.319138584076814	-0.274176257096474	-0.602424777817966	-0.225054440617878	-1.05754652929084	-0.166279832146125	-0.0257088444625985	0.410187646993176	-0.0619676136334053	0.962270628655532	0.686857877901357	-0.334040882928248	0.0712700440667371	-0.332194927933498	0.105115485261439	0.47976296212676	-0.269957893684872	-1.03283128541239	-0.156525150861908	-0.514911436694547	-0.675531354415974	3.35610781388934	-0.223189517923435	0.358375576744562	-0.178676772515291	1.29432066623959	-0.543087005568545	0.942178984579225	0.425117457455067	-0.176427490086623	0.829422792016856	-0.150664459783928	-0.687328118524344	0.782589446477087	-0.151229593617388	-0.462911812605408	-1.17660399864713	0.52685647727515	0.421306327037369	-0.833918970110849	-0.432163725736333	-0.266271328708256	0.103126023616591	0.0535645782821802	0.889523804487653	0.183009291734943	0.647213460999852	-0.00501382995842233	0.624852027104213	0.239534262682588	0.43798811773767	-0.237649182312801	-0.0180913129856885	-0.0919348706918528	-0.870125019645175	0.0156987029313045	-0.236598485488675	-0.404905571961795	0.834006412978292	0.538549510202335	0.0924157015775234	-0.363452103067055	0.252804878056294	0.766510577755798	0.242275164944487	-0.375908744167434	0.12176391281912	-0.358675733900236	-0.0387884244666806	0.118380422478897	0.236853200048283	-0.0994177672079024	0.613914697098183	-0.0896265090644989	-0.574400528192954	0.323652287154199	-0.182147610002732	0.616122869983619	-0.365363077812683	0.320227729595478	-0.259413897669082	-0.508688965036025	0.693883998280396	0.263391390977685	1.15458621558148	0.0936406530305656	1.07015886992025	0.0106498710935614	-0.349311687178392	-0.326443302455848	-0.0591142142847229	-0.988015358296452	-0.556060722068069	-0.204218863552029	-0.144015077709836	-0.241633503018442	-0.249920462841346	2.14379578312838	0.880571933681821	0.231590680730278	-0.192507976986123	0.292385887268293	0.213674484090137	0.886250822324606	0.31806052322854	0.555595427645375	-0.201710026194936	0.585092354040812	0.115772105565548	-0.226839044526911	0.00468862615709371	0.0768420080520084	-0.19147581556157	0.718467956715424	0.429184843040337	-0.0394070606702545	1.15546570561289	0.460412005270008	0.340013610432521	-0.817489486024867	-0.411355405864786	-0.0195471042810129	-0.115963390834891	0.0412213991622361	0.235932907965339	0.355092543687376	0.159699806129041	-0.0697235261269726	-0.286446621117976	0.132390372584416	0.166153038965148	0.719924753921704	-0.401216774436062	1.21763710693934	0.395203451565928	0.174674333934086	0.165992446682803	1.95695062118582	-0.361212716307637	0.348931826987495	-0.177664354117207	-0.498032503642858	-0.102123681082551	0.660090955851627	0.220883766216779	0.52524401511373	-0.173386089414359	0.138111090826793	-0.169902585558323	-0.237818010261235	-0.0932358541207409	-0.344978161261342	0.385681328041537	-0.203079072767946	-0.859834753941678	0.0298181263935946	-0.898931863693978	-0.449925635897421	0.0153935879467286	-0.0877938615148305	0.221366323788194	0.469906264334718	0.487038475749247	0.122694681889194	-0.136574378410552	-0.56391678779642	0.535437368762589	0.527640833865002	0.647469198773639	-0.670668768924884	2.72061724277986	-0.386212211946672	2.99421232262416	-0.999387004920845	-0.217500192899634	-0.215688035567819	-0.56107687066842	0.927925599984113	0.288693291145277	0.0724735201270663	-0.184776910327344	-0.278076340472631	-0.200169067858405	-0.204269805360447	0.0758140984248628	0.646746475447066	-0.00575417865563256	-0.284993093417715	0.719865539265899	-0.057134434775162	0.0252210391868747	0.674162330132916	-0.468318916157373	-0.357803038763875	-0.164743335209944	-0.24560492414922	-0.148268860407252	0.149006904913065	-0.118449301497872	0.145084559919117	0.196867660488119	0.174274503405757	0.687536982602672	0.633614359024243	0.304792307176249	0.751564766136517	0.203678565697774	-0.967194383191763	0.853069167364191	-0.0250703682749942	0.669741869273429	0.0996250894407636	-0.328922466674238	0.845289745542459	-0.443149979263785	0.193534156641909	-0.455489964807195	-1.20624864649778	-0.511315356238546	1.55070407450872	-1.09782343993254	0.581354328188691	1.79090249306287	0.600321919778253	0.306460944461841	-1.38046721276254	-0.540162173216528	0.0338722049143851	0.398207833783099	-0.345198929529612	0.177831199402507	0.062749127783564	-0.272955907951061	-0.196633924223679	-0.548317745613039	0.214379645333315	-0.0404034026557572	0.263791495553383	0.0433186217450013	0.157848408198687	-0.795556749563552	-0.333821754437157	0.432629726531359	-0.623244825368698	0.68780218592833	-1.93562036323171	3.02406109505042	0.545339734305828	2.65703686399547	-0.740933001360376	-0.0161744983375291	-0.994761385910557	-0.112613792109937	-0.234226880208886	0.684400058094849	0.0427410998730971	0.100291372218919	0.270039089563823	0.895071316803376	0.698186427767172	-0.28636195627513	-1.00245484615212	-0.0765312164503494	-0.578012859239477	-0.389744618823714	1.00227742848494	0.687981682031071	-0.153090797817984	0.0279837531620035	0.724267707118099	0.4821182933311	-0.335956760515625	-0.0324511419076328	0.279344920499004	0.403712960348248	0.724020906649688	-0.324256405385942	0.474803735431836	0.219868442453565	-0.577086468077181	-0.628003365084014	-1.58814519796376	-0.479256474092508	-0.59519656597027	-0.406365615710575	-0.112307935141876	-0.195019268969091	-0.255013832290385	0.646997377939383	0.127570489014024	0.400737961002195	-0.494137493935759	-0.5750699458785	-0.275906248657722	-0.0988025778066089	-0.727797868974763	1.34118185503349	-0.356421049912702	0.179604388595251	1.29861695712254	-0.0194026282002939	-1.09513085788725	-0.320432884711093	0.187875574864417	0.227761519202922	-0.254371814234113	0.834557554475694	0.659992767340654	0.400684660275912	1.16005393453876	0.607806094795487	0.489839378247059	0.243084913119329	-0.707439101796505	0.606739551077381	-0.658951968718672	-0.63018495391035	-0.146729558741247	-0.521053652785377	-0.423061573312738	-0.711265535637005	-0.329479803260234	-0.415245239570196	-0.522323451086285	0.625011927799695	0.369130213927227	0.149436121361522	-0.849830052067434	-0.403356912533807	-0.485111522000531	-0.230579241926245	-3.05352648255168	-0.135023611236869	0.0277131029653997	0.67181107306581	-0.621969048826606	0.253403838016009	0.468124155523333	-0.589948568366869	1.01541325185081	0.511065143426358	0.123940418755309	0.0691133615512089	1.10612320466538	-1.31831050178537	-0.0821478231113086	0.64622036716115	0.0307331003035213	-0.126404452956331	-0.202852304588087	0.0807116489592487	0.0380685985376328	0.41009891583702	0.683283589337185	0.328846910658566	-0.0279040121674693	-0.93173486768436	-1.00323640079975	-0.1839819295441	0.084537217255888	-0.313596413705513	-0.719185110217273	0.157817949688176	-0.447475492250563	-0.0525074575717013	-1.0121448756637	-0.0648918423203978	-0.194425255455638	-0.220041029986748	0.85963629927546	0.267156664776428	-0.37178907861808	-1.59305412126453	-0.0926715417814475	0.763684720824444	-0.15322496022158	-0.418637007700445	-0.0467179949509137	0.117967289191238	-0.26425554740876	-0.123765532595184	0.796060465288086	0.197944064418919	-0.641792330644154	0.662630347915049	-0.937747422960065	-0.0382071046970311	0.645340590757357	0.473983544157627	-0.454836683168543	0.63079275438957	0.0490755579540596	0.982740002474392	0.270571119284729	0.270023727116558	-0.051905452772516	0.302494219128799	-0.90258426974401	0.122190257658164	-0.273951494358654	0.302518593595061	0.326463800549929	0.657675201993904	0.0520478146153063	-0.11211892343439	-0.180937857002511	-0.0163343287666736	0.657047810950824	0.0337466243892196	0.461365540638196	-0.0755874924872785	-0.917698471299713	0.199186018157048	-1.04658093059333	0.470885254999071	0.490240220525831	-2.43405073868428	-0.142449741332892	1.06630763659264	0.460442018175771	-0.214778340035227	0.00550567726413794	0.129891820822044	-0.370137954930187	0.366667862115147	0.111857446356798	-0.460370264623535	-0.489839495038922	0.265170000741728	-0.739519063494077	0.174195011954209	0.429475686679901	-0.523869028186593	0.216819652021322	0.0382829023393498	-0.844763931017647	-0.511780402660505	-0.229366429903367	-1.00752956931913	-1.05728210271513	-0.0500575704891389	-0.371907257812286	0.613077223764623	0.794003487760577	-0.448396707503461	-0.761685905188186	0.566960765757456	0.582875770698195	-0.196744022359701	-0.413031026860867	-0.46286813892018	-0.132072248755948	1.24536043688436	0.290830113872484	0.794556759897044	-0.037658144620916	0.585994551878345	0.0866728808447493	0.302494911257202	-0.00555836865781089	0.0167647867390575	0.510388735130958	-0.0934589362107899	-0.0121670952678853	-0.0320522339169573	0.0629357355458203	0.489935446545288	0.125452196634882	-0.246566945692682	0.566707538877433	0.3470838358566	0.34428549972827	0.353430620303388	-0.234806539981762	0.194796264171544	0.583031173942875	-0.343178941235971	-0.0855929852337946	0.827528082312954	0.0688490569397536	-0.295824732354921	-0.113084613699994	0.360825769433591	0.190994130603019	-0.0110585274468418	-0.513534383899417	-0.44954208062509	0.542146949711343	-0.07900372147628	0.0344944827155932	-0.293765441604875	0.277848006670237	-0.133209695082387	-0.262484711674683	0.171539238254326	-0.0220959550413549	-0.0126237184069156	-0.254986860997598	-0.211856541893713	-0.324997994002519	-0.232634809686414	-0.096794083407327	-0.372892448260852	0.0848281384354739	-0.147730471699543	-0.289733840833944	-2.57128412160712	0.0841490417827908	-0.101818054369085	-0.845034450413171	-0.275235196453352	-0.030350554149445	0.12135222698798	0.411955810179273	-0.506299714359785	0.145117148968986	0.165290797542843	-0.07408986095626	-0.645832181437523	-0.499470887141587	0.20823167996697	-0.0879477107335944	0.121916043164725	-0.183475317395512	0.289385037849819	0.00445121873910819	0.0161823431188832	0.290198554905648	-0.651016245287474	0.307522533357002	-0.449746529648886	-0.452356326080033	0.0712361943466541	-1.17854107771856	-0.223186060584175	0.250644081821179	0.411991485099764	0.093670511983161	0.0041772974440691	-0.11558318222511	-0.153869082246099	0.0680725023018679	0.0288103881816466	0.0339633697901079	0.398012911603281	-0.628115320411857	-0.321885694720832	0.459276103972898	0.271030696195639	-0.112325834389206	-0.134737613794722	-0.319928333127409	0.30024800626034	-0.181857395212219	-0.673615681476588	-0.124672758968837	1.04250601947825	0.393570393619615	-0.417361784608787	0.592704913335937	-0.020411300033611	-0.477323483091821	-0.182516871570013	-0.477946169104063	0.306208543552994	-0.256245063345418	-0.0169916403579826	-0.201780647949208	0.456419764611373	-0.398543340598885	-0.257653277946105	-0.321507000472677	-0.0446624577692415	0.134903821851431	-1.86492692793696	0.0332885035536924	-0.141132347288324	-0.355049911944593	0.200106835976171	-0.260635614070881	-1.18049839263753	0.356543600570718	-0.336137531834652	-0.0795501957025383	0.0916930269475028	0.296543884769764	0.191688434675919	0.0251426432755971	-0.307337076079733	-0.372985021960058	-0.122093079503375	-0.198618023597462	0.201525716737295	-0.221324692655383	-0.450173516012352	-0.0490191578769966	0.0287561411367186	-0.188648579318141	0.420205895687577	-0.579529700690562	0.182710006233709	0.640031428160264	0.895158392560315	-0.350157636188	-0.0266041065660189	0.0782037128639849	0.586926473775013	-0.329208759119809	0.0767109797521003	-0.169802261448302	0.0866127406660526	-0.111129472715629	0.560605981236003	0.223943294893032	0.213265825009501	-0.333033461133501	0.174223495916081	0.526151916598996	-0.588733978275769	1.0072516597074	0.0923058006705128	0.353434318502455	0.200041373042774	0.298586033392785	-0.814307950531675	0.403895445952248	1.124328016256	0.860669618627098	-0.696918683855739	-0.727104676997541	-0.677939241205898	-0.0967216071602035	-0.41743089619271	-0.223130559369294	0.174217687358291	0.254316777435531	-0.878614302160235	-0.159693671268891	0.408049664677375	1.05218930428458	-0.0757508430187737	0.154124905669255	0.167529588910498	-0.57896354984721	-0.137004061597974	0.177148493475391	0.511241032889097	0.190668235521621	-1.79075473541496	-0.332969308465812	-1.04094484815494	-0.217240481986993	-0.468079734370292	0.450932692387039	0.0269809741030901	-0.0548583141631932	0.367199139659015	-0.2572266499751	0.359787303890956	0.291933659634008	-0.0222750383654298	-0.0514708304922047	-0.0542741711200825	-0.200099356665927	-0.406050865781393	0.202096592416984	-0.108493437628937	0.71483991973965	0.203719249811017	-0.341064006435048	0.671700818989978	-0.180425046587653	0.281701241849088	-0.147808088469143	-0.123228900866357	-0.108008391923206	0.238541724420989	-0.386392939010776	0.181433029259137	-0.158890645554772	0.291059641677846	-0.787447699842438	-0.986553589041714	-0.0106332732798964	0.0107258098081401	-0.320207139322189	0.170843651303268	0.215088467939	0.109451267684397	1.32557301854773	0.0379975862873366	-0.567170153975988	-0.211242509782678	-0.344948125962883	0.250834809590609	-0.263084683197684	0.104051079898616	0.446631347520769	-0.0394821952278014	0.325763098308464	0.0328887364908709	-0.789469983543671	0.465944644471832	-0.12566236418077	0.0867086268487249	0.554722369525699	-0.0709937506383773	-0.296557244635568	0.34882055100856	0.468154306963658	-0.555512960816739	0.145724024773666	0.298499998907133	0.217553724502702	0.0617958821866652	0.446379394609862	-0.156304351590726	0.214165683513768	0.23153581497659	0.0772577723542517	0.839143571879547	0.256702384898426	-0.344823313998143	-0.255789023235416	0.526513756459228	0.329510204241076	-0.259969028476087	-0.661045993336403	-0.029141765688542	-0.0527943255722886	0.331245549741216	0.118515970120963	-0.333904049768173	0.0818418836065878	0.520355949102305	0.391582879247523	0.146019351382095	-0.459415554502954	0.0045688307929284	-0.603256999214543	0.435614490080759	0.445994615071669	0.118082638171678	0.109983049735344	0.113457003234301	0.347997697209371	-0.616818418926202	-0.490312073113449	0.0780701136663114	0.267255333406302	-0.0460918539805638	0.129191537373268	-0.303073310602088	0.866015558356697	-0.350845594831065	0.159443787882393	-0.127430850932375	-0.697109468133145	0.0870435888728103	-0.501898913140902	0.452045464661361	0.500989069012786	-0.472933062651698	-0.143504853303194	-0.232543414567092	0.733943182748579	-0.145691785463626	-0.934495639971957	0.257704457202225	-0.519194359659346	-0.114888143329033	-0.172919128793929	-0.394227718064495	-0.57332835473212	0.542640644350254	0.0663962090981241	-0.304868814152202	0.644845326214893	-0.223715890146271	-0.322617933125184	-0.580518149171611	0.446253388181256	0.36280842692802	0.119659371255024	0.441494532540949	0.247728792141862	0.0484920053765925	-0.362139349206463	0.145659954991969	-0.278821004149633	3.3681139446777	0.0480730075043609	-0.350029486462366	0.263699600214377	0.0691132893690104	0.190864499586073	-0.144485403258278	-0.0862848506537064	-0.702399047072318	-0.242686556943811	0.0347388839445972	0.338526599273259	-0.481804176498528	0.296426320669017	0.0642994000378828	-0.564158379631709	0.0317457695164546	-0.0928039836621422	-0.193954347455138	-0.0767520042901684	0.362446840952663	0.583378080926512	0.348678116158643	1.37829134642246	-0.437204740363712	0.229773351202355	0.0476745046014575	-0.496216789312887	-0.490080601119705	0.197905530822487	0.208054454736594	-0.79590329466262	-0.361061816562663	0.0562149000786832	-0.388959893328768	-0.0746956089307029	-0.104944927306346	0.00328316765200906	-0.456516548377846	0.846096453712533	0.27780695574832	0.0922573261411883	0.75249210233855	-0.773665993000098	-0.0907000486395357	0.502957086934808	-0.0963534109356767	0.0801413360171366	-0.179995241697112	0.537512901219495	-0.143961012968989	-0.383901752553028	0.75775056449337	-0.0251704806678314	0.480650697726846	-0.445895791110397	-0.108956770076258	-0.251508413827228	0.405219732978996	-0.784018405496726	0.45960814312188	0.412677631877279	0.211571676801729	-0.531429157693362	0.109934939066128	0.25463127032203	0.481020290861634	1.37266076917728	-0.208778789400322	-0.170908823394484	-0.752102851311314	0.332851541088524	-0.022836502933171	0.437361602087678	0.517202589079958	0.736414498120081	-0.705569948758109	-0.344731644546727	-0.188636343318358	-0.0195282330707377	-0.0339084403202479	0.0906729871739674	0.11432941109342	0.181483267071638	0.0693774429314378	0.217625647344817	-0.357191778847954	0.587378830813756	1.30907593804683	0.210758409491655	0.48161325280652	-0.440925084397032	0.0376982356711666	0.291716387830878	-0.0326926926367334	-0.230454247164837	0.752676448447909	-0.0293302764784014	-0.296883752095456	0.529308413572652	-0.258406079294294	0.22081923458547	0.500463510398104	0.449564894633801	-0.214287166836478	0.511288210874814	-1.29998358012563	0.499566161443828	0.765109240303057	-0.333665142528097	0.522704974123918	0.550281366109356	-0.382945892969669	0.183109240991982	-0.576437571267233	0.783995009897125	0.271084649834058	0.710042593887136	-0.538365173567003	-0.139693125481518	0.629519934794548	-1.01223239996942	-0.299740704218865	-0.102919721316069	-0.942764362468705	-0.349750638529518	-0.509454523976456	-0.691420773111403	-0.362051640369274	-0.969565131957257	-0.693792364236762	-0.560288267160153	-0.585637619836414	0.596064862195129	0.761194971031142	0.997602453917911	1.38383840432703	1.20110721416825	0.91858914330867	0.808912603185787	1.36914828738412	0.5046690441684	-0.171741306238093	-1.71732859358493	0.0662961455189974	-0.504953655369216	-0.233068775009828	-0.591991995234541	-0.490854185372008	-0.954251841328364	-0.62705498880733	-0.0236474875943931	-0.220430758408055	0.690287940455566	-0.595713468199089	0.973712403527316	1.11738772173905	-0.266738034063817	0.653363771375805	0.70158620568225	1.0458906797195	-0.266024392335091	0.639723672148092	-0.786160344347724	-0.158180503673658	0.0981605596823507	0.0718453637642232	-0.14321652036251	-0.050118855367483	-0.413451357190579	0.220424411038234	-0.0212189572740243	-0.206733178387745	-0.407851880872006	-0.752023020873924	-0.205912467465834	0.356326877454769	0.401118988204195	0.345892755090886	-0.129770665983892	0.0285843455818943	-0.723563724165101	0.748689808372521	0.386074897793525	0.39016397809348	-0.553989414939148	0.0230412525959602	0.955533560035018	-0.568772285634038	-0.0011635757898706	0.903134125873161	0.0397855237770113	-0.467783068461877	0.359360991546342	-0.728471766068028	-0.677709240696462	0.141994027483055	0.0245511751681878	-0.701783241253415	1.4823113218245	0.387755193411441	-0.172911640349999	-0.329661344574101	-0.111969352870351	-0.280843057510115	-0.155652781344248	-0.409593750974545	1.709933776544	0.141400595721243	-0.313851279792621	-0.0161767975003155	-0.352201003081235	-0.377938563238484	-0.00503376458363439	0.119934373705735	0.145027794453809	-0.0320126642569575	-0.0878455728030034	-0.22003706781921	-1.10614923283495	-0.459734154183125	-0.314521859595302	0.235145000690953	-0.394921460873009	0.746614059284925	-0.112899507235306	0.480127416724633	0.133322785371069	-0.00817568829180106	-0.740952751656867	0.147817808674797	0.75462556149418	0.517976209716426	-0.231479957114392	1.04229511129098	-0.38330878374577	-0.237231956750696	0.296753514736793	0.21488780004781	0.0856696916646257	0.00260605005989283	0.816756023588268	-0.0559072970508847	0.209811474049157	0.145702863523638	-0.339418958038396	0.507221617119202	-0.0117532711188578	0.8469951686868	-0.210412685676871	0.374822314319913	0.0418222934318927	-0.340341545970491	-0.524934924361425	-0.346525155940567	1.00602227347227	0.492165454789148	-0.799725311447652	-0.691868613694741	-0.93514086605194	0.348201390013674	-0.852469745759951	-0.284204396265916	-0.161060695800356	-0.150561100942393	-0.418885998675402	1.00894588152365	-0.282146351086411	-0.549087579837337	0.442423580983353	1.22287812015913	-0.36922229885427	0.149818105516033	-0.0979272854202696	-0.134762901306155	-0.0174771557329632	-0.0527942482168286	-1.14333084449057	1.25487495997941	-0.00833319588206076	-0.784209914878601	-0.129711748211579	0.256645078146385	0.574520310785476	-0.407210153084386	-0.138937409129613	0.660853063523764	-0.438317101856976	-0.32129373404109	2.52424248825826	-0.0163733680203568	-0.657487535801898	0.0395323530136819	-0.4041680221384	0.193435058238637	-0.377755480317521	0.120691336928009	0.281259816579361	-0.148908213476449	-0.0217252531891618	0.17798264502336	-0.388328608484622	-0.373261420532013	0.344759168997153	-0.217615298901534	0.0580657739454424	-0.218133481376628	0.91787653858428	-0.0623327874974478	-0.239136983521059	0.831717799606837	-0.224901312653064	-0.0770962638472366	-0.66763677362341	0.0712126395233501	-0.116639761253479	0.160422656964048	0.17289666091897	0.618959430650804	0.469209649777415	0.300066226527204	0.1349087747481	0.305414286673201	-0.067876661795876	0.279443684227214	0.388232835587626	0.460172912008941	-0.0420677898450224	0.976639508386583	0.385777569075353	0.328932690653724	-0.317386857762475	-0.215970602140114	-0.360391202261925	-1.29828289618717	-0.0301251075327218	0.707363861044296	-0.783282944969049	-0.0574012165079274	0.633089033982736	-0.678105708280124	0.239227870965468	-1.49982234549489	-0.256660242113896	0.271684974378653	0.369832747911948	0.4243353755875	0.194213481897653	0.446895421475054	-0.552511346616259	-0.556662136061926	-0.280206005543093	-1.06540472646051	-0.331308337749607	-0.324310649628438	-0.261636074253953	-0.035231596155081	-0.585088918572755	-0.394586204811518	-0.34167254811152	-0.635856421285437	-0.219286895158128	0.408227267711247	-0.238632056362655	-0.526654878873804	-0.458262100146228	0.521763772583089	-0.0282763696682164	-0.385309680022197	-0.146249543290366	0.406330120572347	0.278293399701444	-0.0823616043046678	0.316807342876923	-0.386500047333308	0.349942276378107	0.141464428941039	-0.33611766760217	0.356168940010104	-0.251672270426625	-1.0808697168453	0.0581051979383551	1.83623773755965	-0.251104278283509	2.96318098367482	-0.26711948971864	-0.553928784071039	-0.0832701670795864	-1.03853418450003	-0.0496928038677521	-0.346510408632379	-0.0454403957795122	0.707049686366434	0.0235382501629291	0.0128765887200989	-0.123039916274211	-0.584078569113501	0.37889944029716	-0.306858711967683	0.512568135914896	1.93971313152918	-0.1063260922351	0.229134650939754	-0.138929868458745	0.451429275396352	0.454521983737185	-0.754434522504428	-0.261057195740317	-0.289903753851548	0.437374622993214	0.745630200219841	-0.031222154108789	-0.101289515286638	0.0671363566575597	0.011644604060812	0.00330332772607385	-0.357050186307409	-0.0576908617900055	-0.409259282410355	-0.0168725123299402	0.0726170127734196	-0.146562737512016	0.333498597835412	0.455140495746949	0.774082386021638	0.825317010297905	-0.0996759939929017	0.133712122180405	0.377476194813962	-0.22868016747121	0.515838766171348	0.737549042553713	0.588842843595289	-0.422533073984871	0.151859275475556	-0.320381191238112	-0.373982740287454	-0.427275544397509	0.136151556031429	0.145046342569474	-0.645068629053598	-0.0066063079330054	-0.159484595594606	-0.222168489340663	-0.659173498253064	-0.40512224986839	-0.212660883687039	-0.85799370077125	-0.0359935380492815	0.245979297343485	-0.0183579268913988	-0.47397331466484	-1.04107784017628	-0.243761321555889	-0.2852845743862	-0.0555678888570977	-0.181443526118692	-0.124833654553968	0.109639997089954	-1.41795017437934	0.182319908500795	-0.0157456195646728	0.268621061976077	-0.34764411277748	-0.532203239255287	-0.188024314239925	0.467826388416109	0.0195707462066734	0.0394570174987554	-0.706062526972542	-0.28174062401755	-0.0742214085478481	2.33377274577919	0.33726320202918	1.55158879272419	-3.30739224841972	-0.115084262791102	0.791911923153264	-0.756787111052171	-0.0636923169653517	-0.0329800827537535	0.369937766599872	0.255200344079461	-0.286769003308189	0.935946874917991	-0.100023202645556	-0.296952551111225	-0.200954436810537	0.540070206990189	-0.465416512207457	-0.496749831851593	0.154763457043933	-0.451029611216783	0.363006169721607	-0.713226408802134	0.380338946745138	0.0785849355433052	0.30115809397412	-0.442291518080466	-0.225483063765787	-0.280282302215775	0.0838622638107723	-0.197777129187489	-0.306462798412269	0.326461859261778	-0.275023326574045	0.368935837158535	-0.190621472584106	-0.242832667541309	-0.572213167832424	0.139955135939264	-0.776690944819049	-0.156231876748025	-0.205561481454081	1.87278263657002	-0.190084103608979	2.77797465887064	-0.00315850488785265	0.354769113167002	-0.494426049301934	-0.294880216352966	0.390758371248108	-0.648419331535658	0.243533926070947	-0.582563910298351	0.304842126686198	-0.602073132386025	0.00444748463520716	0.242254580206589	0.0242313825642245	0.254210647098088	-0.29826595602847	-0.098494247835001	-0.0565103008219715	-0.259912170458418	-0.416765176228855	-0.296738830626858	-0.0324334712235335	0.0643797886790848	0.0263697043870696	-0.590030665332983	-0.0560288490459532	-0.456264886002543	-0.450851599715028	-0.0244982384845059	1.23199270538832	-0.144968907755256	-1.41837736625423	-0.119319212829821	-1.43830656979674	-0.408755940155024	-0.211134800702473	-0.499561525816104	-0.551802273445238	0.12422478164765	-0.315122709469754	0.416737939237538	-0.0831942911522076	0.575496349382243	0.0907418122760743	-0.164433309933818	-1.01406223473795	-0.00547559623087777	-0.113177814019984	-0.633492320941747	0.672438611855627	-0.757614962044503	0.895515018056962	-0.267458034933832	0.383309247244533	0.417512632750448	0.00301681159779674	-0.204029828777094	-1.18790651215107	0.811319663475684	-0.719823415412116	0.379067197961375	0.233904486901689	-0.296517893246321	-0.13316708505939	-0.0523515697915049	-0.480694624140079	0.331952476440786	-0.553225244988515	0.19039830625717	0.498639963347291	-0.630257587429985	-0.425919531179195	-0.185799407409002	-0.242221536618166	0.0852823207118993	0.16534236203572	-0.0673112421268501	0.169696914736849	0.393345664771043	-0.817726949405623	-0.314507107336912	0.0772814566377392	-0.728606039932397	0.0282383905761345	-0.0631600030461537	-0.243952792359057	0.0237714353320719	-0.777095863430545	0.359577096342352	0.209568899855039	0.151281922595091	-0.00344364112512325	-0.488017114756134	0.583247133830966	1.05409045837539	-0.10872574684577	0.254300290248398	-0.0956071222746558	0.221964524173975	-0.0337119347098431	0.16768257899027	-0.0193635924296861	-0.442802839528016	-0.5627281024295	0.313271367019462	0.398874347684215	-0.100178996666079	0.0346771696314658	0.28540728213892	-2.01223443831116	-0.565959021854324	-0.388259786119975	0.18622458367244	-0.304218535067167	-0.397253554679809	-0.489665673794618	-1.1199914227565	-0.317304265657084	-0.376640791092513	-0.369607989644206	-0.236409330213688	0.0871852205612984	-0.116471979590988	-0.174128054045557	0.0922119602672668	0.30522578875096	0.0275843281844142	-0.264512243450307	-0.186455053685547	0.535012839539918	-0.601450056702499	0.311023470882766	0.652060100402364	-0.547170114487171	0.806987058061135	1.02431684549757	0.285411642127386	0.117562121454477	-0.137455042005658	1.01876544531595	-0.548282337996589	1.19867675323447	0.719263487851412	0.631235565912225	-0.159405514021246	-0.0498523640835265	-0.873741944297462	0.504092161591163	-0.0174420808962494	-0.479144679863085	-0.220053720065441	-0.113356886374484	-0.259899110010925	-0.355322229125472	0.832783057293148	-0.202301642620102	0.912569303634551	-0.255276211266485	0.363645732009433	-0.095385983831204	-0.0374093173729302	-0.946485194167423	0.121100564815198	-0.846974765735726	-0.168113569854023	0.460590720604146	-0.215936189815843	0.211531720071037	1.18114825927446	0.441463921134311	0.59880839712266	0.26716929887802	-0.462909604248983	0.223239296143312	-0.276448662803272	0.653855790602003	-0.130296438096714	0.378981240254852	0.540408879072215	0.0519338685114854	-0.56465176619299	0.425764648228008	0.755850858769853	-0.354880775907711	1.11765853136916	0.594617284597713	-0.296486941959262	0.0146634137032664	-0.345638775573839	-0.0407756058266894	-0.256904458180496	0.625508759223391	0.418935784602321	0.159889487382008	-0.363407530857	0.0120216335847054	-0.481135191341447	0.329943712169071	-0.121145107001541	0.0469344100646959	-0.653252026975278	0.393827157255254	-0.0269991283636104	-0.0963361236988874	0.0338751816293174	-0.119321001671997	-0.0300767125098681	-0.552492755978216	-0.408688083697342	0.114189209643858	-0.107142822493903	-0.138847463631985	-1.34743304952891	-0.0328882776014199	0.334976073419473	0.000171352535827261	0.339715127444612	-0.12906176465914	-0.187850341629857	-0.671752178004937	0.0693917371366433	0.0291112163167016	-0.137897457381475	0.187056186880698	-0.79314003386995	-1.85329870599055	0.176260338737269	-0.39172490650954	-0.417931190902008	0.0393791425115829	1.13994350262677	-0.129124581882359	0.455247430972418	0.6759880475603	0.00451410368486399	-0.0075015483556388	0.210851532470879	-0.136262226661481	-0.00425535171627503	0.101186061120543	0.102304789192805	0.747971729019157	0.124531013298186	0.216576688563335	-0.467695579502468	-0.00900631688846715	0.304315513335076	-0.343934521830135	0.0634505114451697	0.524202437247144	0.147038739550624	-0.33948352839462	0.616350896236651	-0.970132915319656	0.272644391836045	0.338292802273266	0.81800293948084	0.418966986208167	-0.00768671515737338	-0.198096675997822	-0.221804302564578	-0.194079611992689	-0.255905490454723	-0.737982768838695	0.892119948566943	0.291504503532312	-0.878705040680469	-0.331114732036068	-1.06294153931092	-0.273135059878568	0.336995603918569	0.0937288380785237	1.74326081000576	0.00623159622079436	-0.241949703004007	0.144418091141611	0.420813943277997	-0.305502503622711	-0.721908684256709	2.20717453121685	-0.688374966770468	0.149324453624155	-0.461695203568619	0.0786541138273814	0.551457260466024			-0.195628292100068	-0.491871295286455	-0.487791529204466	-0.286896197750083	-0.345444972177868	-0.738189255602148	-0.452659600003228	-0.19068882536459	0.0780898807123736	-0.608966076781746	-0.226791884632317	0.27698745780921	0.48274960157702	0.254225031696024	0.512572267665393	-0.0586108336070108	0.604328106167304	0.746445311055477	0.30536067576022	0.131483149435127	1.00148872858594	-0.0841748621387984	0.787595955138743	-3.03936572784048	-0.528948248676003	-1.00887223083743	-0.568989891307542	-0.750655059616507	-0.181272931038565	-1.2903270549911	0.690808550047773	0.441744183726356	0.745265480113332	0.0899143360293315	0.661033018293535	1.86962934515732	-0.0353631484352414	-0.274064074918992	-0.315945599860389	-0.361651356393883	-0.303875966658343	-0.117568726017099	0.0791181142810556	0.211916071678071	0.406282331130039	-0.550997882129842	-0.647931231229208	-0.0465204746370782	0.533400380835226	-0.198488971080479	-0.0687522377009852	0.0019572558647078	-0.0300553733988455	0.232214268114479	0.0509961569028241	0.271291732391821	0.357687746307043	0.136642154752533	-0.291917539937699	-0.539733461370122	0.0500052021534558	-0.806498334438303	3.60918440584684	-0.172498474967098	-0.570549104871346	-1.296098801953	-0.235587169043685	-0.14859522378948	-0.00814420418908103	-1.62849313439182	-0.423218279981937	-0.0665929421493759	0.161273495663501	-0.291131401026694	0.51562771755216	0.583856814043816	0.283327126776425	0.0534090900715791	0.226535565034005	-0.629404217808891	-0.613533576214962	-0.614414898710136	-0.0470167262535837	0.0813368331929546	-0.0438473503120624	0.682017428704584	0.0228281435459907	-0.672504811607342	-0.0601696567004421	-0.796726110182277	0.313080495765419	0.603171765012502	-0.204969959320079	-1.06012087249302	0.936290001164544	0.397603520259631	0.405437165316294	-0.535090194700673	0.219651290652574	-0.245972196887036	0.0958021587773819	-2.0424096297335	-1.12131184284815	-0.633924731656889	-1.2235865362972	0.353147790946686	-0.495325268737185	0.000475429602389337	-0.331653352091511	0.222148678159304	0.125449500783701	1.11300843747359	-0.0120769140183045	0.0713144490648906	0.290715430124961	-0.79655964465116	0.903650263022771	0.554278941020749	-0.0113670654630202	-0.195192766372989	-0.456731978318911	0.022598563297018	0.293831308362995	0.549207833014799	-0.405032732605024	-1.18619607596645	3.60366805628647	0.49849888717907	0.0357320469610366	0.18715536223891	-0.0442980475103825	-0.766859020029931	0.375247753656772	0.202988010635182	-0.466094393770588	1.8047676720325	-0.225037544461456	-0.0449608079067957	0.126542440637672	-0.310404973780018	0.50268031982655	0.482306768476003	0.0781836579905647	0.780156524786947	0.134315835580645	-0.6149880668596	0.297637953478671	-0.159726229972842	-0.756273111475231	0.121112323319412	0.726307097995471	-0.0122432619222542	-0.0498003031312732	0.185376488191852	0.127895631607647	0.0636262878961612	-0.18860734618852	-0.548941203717823	0.927779693074398	-1.77679195135155	0.138214473423238	-0.229266275407448	0.366112039218311	-0.599091959637139	0.23044186791096	0.608462086490291	0.756387935129424	-0.0921749058570967	-0.37958247054006	-0.135368209532456	-0.400574534577165	-0.500186583089419	-0.0116189888339917	0.172651013971079	0.447291941670681	-0.358237967570101	0.406423619659219	0.522901999660514	1.02643536360436	0.269639610552569	0.612695371291814	-0.284065133124458	0.0239718817680847	0.48887796622991	-0.383362649506013	-0.0684415366989342	-0.223167008421487	0.146593621135255	0.593299730159649	-0.694933287907806	-0.026096012858428	-0.792653757456662	-0.953805756030892	-0.904338188998415	-0.525783779305359	-0.0606018268516473	-0.10713041564837	-0.887623993480515	-0.752279363067265	-0.653552915528243	-0.125803829311273	-0.116301340625485	-1.25482106381113	-0.373112364468318	0.605333760058866	0.0504268408164659	0.538377889510887	-1.55366474698604	0.502744641702502	-0.032725242956277	1.00307221097656	-0.480056693477767	-0.558628208056352	-0.499140575673593	-0.810427076960039	0.474644478968058	0.752729906278274	0.676012572420732	0.0434491720003906	0.939204971001544	0.159649857642614	-0.233157785150905	-0.2254975250288	-0.304822319457124	0.372269205226242	0.242779409145896	-2.47228099113018	-0.0884510464321434	0.00808169868808943	-0.401003107793942	0.259809261071094	0.732771632831046	0.658514435215787	-1.79469942707392	0.000211730999789363	0.112296559674211	0.765365362207099	-0.307306330028802	0.0473383452485787	-1.39848745709272	0.236555366434356	1.23929833643603	-0.91935742846347	0.911734150066906	-0.092311255290555	0.0560426630338534	0.0699871765746942	-0.685474911362581	-0.021033103235715	-0.0664551869513085	-0.507298814479563	-0.523038303492103	0.0761396446243774	0.27936404267119	-0.751283333108304	-0.432165224731627	0.0273299661650468	-0.163760634971904	-0.359668014171657	-0.831600437425064	-0.651556569587031	0.646502638934892	-0.377056453745154	-0.51918836363405	-0.817929123193026	1.24892681612017	-0.204565495516082	0.301632534295529	0.487175685106492	-0.220452610619338	-0.502446374975332	0.522324796439065	0.455651167106745	-0.145272055040771	0.0885858987190115	-0.0341083205712217	-0.734603795329836	-0.930002567448222	-0.905123117446391	-0.152457842550328	-1.00623831824748	-0.538125523819255	-0.301892205021414	-1.58288010869049	-0.157088548435317	-0.486232110437056	0.484956220303369	0.705371247344934	0.771532491197313	-0.373654776491442	-0.488338625791575	0.344511804729521	-0.480299630191532	-0.853412583065797	-0.235225227659359	0.377955727350309	-0.608996766655544	0.196788485670765	0.198508571563294	-0.453933057513525	-0.247013256268846	0.0728977532430512	-0.894119100368265	-0.489587320291839	-0.157761593856321	0.0270584558973919	-0.592195256064972	0.54794348192741	-0.0427594716910467	0.261194595140058	0.452963860214541	-0.345041558749974	-0.651408433024017	-0.418955211583297	-0.301591364536057	-0.569746862896878	0.498110188010652	0.0743801618319081	-0.0179440554201607	-0.0604624042077448	-0.160055710788211	-0.61042090747262	-0.0038129277013634	-0.484456045594258	-0.283920531583212	1.45770049766908	-0.626647682902023	-0.90504029542328	-0.499034993032945	-1.46087460325605	0.468471749357155	0.637766852379842	1.02992684247708	1.76648424546234	-0.219098793097345	-1.29655227349099	0.585168786401538	0.158814418175416	0.236997369720347	0.177162666615582	-0.458570156274747	0.630023878706414	1.28106802668024	-0.353086503999282	-1.57421120850933	-0.226202994129096	-0.630981098322192	-0.774993407287931	-0.132307929326271	-0.626192762768896	0.163494729526791	0.020103803043617	0.231914083241541	0.777551842554734	0.884669956898088	0.539487944205791	0.146332234657861	0.227572812700357	0.398094250428332	0.0811833011301141	0.0224318321551906	0.531225423931205	-0.309095848094047	0.383112885383873	-0.451636994453284	0.336123308189889	0.236820812683275	0.0944927513629467	-0.628716447439662	0.33632481608842	0.101382086325751	-0.116356875762511	0.278099639110811	-0.027031050477981	0.342433968628497	1.5524851785198	0.790823341884968	-0.139636478391385	0.196073014282063	-0.189678934946193	-0.399646782310101	-0.67110833453634	0.571008947488535	-0.089234256883506	-0.255141216103684	0.232617168958561	0.0705442713399924	-0.15084295991849	-0.157588734372148	-0.458949968275562	-0.245914632116058	0.138069448251	0.499555539953217	-0.182867366563918	0.471698287522902	0.0304117613591853	0.732632912629962	-0.740440368368868	-0.6654726831519	1.15063633565429	0.206941635599379	0.721505032943197	-0.758396433602644	-0.0651204325937267	0.0279963516134178	-0.197856614080086	0.28448847468385	0.576876699140207	0.375825292240894	0.292385126389593	-0.357493093532722	0.0732407273075645	-1.28074908540407	0.680243491044497	-0.287227127815422	-0.454378277752321	-0.0729069031916656	0.653032228629616	-0.0307103232913856	-0.10835944181625	0.0334795774119471	-0.620407850876632	-1.18147654119858	-0.292175889256433	-0.282865699072212	-0.23059648362968	-0.0838234675945037	-0.0910424209178638	-0.0443122572144927	0.637329369253156	0.598347295856681	0.146231636407652	0.488164081323193	-0.229818008858427	-0.0917974698352158	-1.40952528893391	-0.269367647336191	-0.129130986168573	-0.1520683439582	0.104916826351328	0.568346898052504	0.398286499886808	0.483315541406876	-0.0873433768784401	0.478495672979876	-0.713056414695542	0.267791234404218	-0.249978331420168	-0.380096700149793	-0.0496682172529185	0.181491627860843	0.424424544906666	-0.278927652428878	0.366111068503498	0.331966232609091	0.892991223059833	-0.213062332070038	0.583895087758731	0.554032920220789	0.240017955710861	-0.0876186005189473	-1.04717075090448	-0.0627143418188548	1.12038557932042	0.670340277901469	0.322085405302146	0.713597784285314	-0.225966273606004	-0.0581841864669371	-0.196316082223941	-0.134351202579506	0.00979900698799597	-0.552247121479358	-0.386671320296451	-1.77349736476393	-0.566328750865163	-0.107062930037036	-0.814451188164634	0.665074788811276	-0.33407021956478	0.387556481838199	-0.881200177536144	0.817795989663802	0.136929131902642	-0.244883737763825	-0.0531753901018886	0.398896810736238	0.287394344683561	0.243061601066422	0.147724233519815	0.542707466918485	-0.26850513018684	-0.466775381492758	-0.313186595935291	-0.15633496844082	1.34276127740785	-0.0287428156819884	0.318700689531429	0.0429572191606259	-0.365245186576774	-0.653182129595969	0.532707036462436	0.668230598183072	0.66175951125476	-0.261902416626891	-0.0209611396683705	-0.389806643666166	0.179658985346744	-0.232297213847939	0.167177282435609	-2.29896518031084	-0.102480864200093	-0.620716617622893	0.326628751023053	-0.36672660945835	-0.0465461575101495	-1.37621203884114	-0.0234955034346143	-0.33557992979342	-0.460214208810483	-0.435478566954576	-0.153128612898962	-1.2634191478926	0.0595498328718309	-0.428151231102597	0.397739500264911	0.208726130626149	0.173730631644021	0.35730179067341	-0.0269135595602794	-0.0648430515738105	0.0174642208297	-0.205286575827218	0.466940980734927	0.192340341892885	0.392520334746477	0.300006224337531	0.273289809484417	-0.391964261091166	0.0467703054488801	-0.161639586896993	-0.3258876232148	0.151847172870608	-0.311781548437517	0.126446193211458	0.571904533411781	-0.974578115561537	0.11747598102607	0.289247782687861	0.355271809950603	0.364431503849191	0.620079480773027	0.438247860639792	0.930106100170342	0.591405285183559	-0.365569193842024	-0.585680092972986	-0.792853541713986	0.967195680029272	-0.30762747224317	-0.00214372451154771	-0.108246850596713	-0.173043070855768	-0.567834519645611	-0.67636113048377	-0.469400212236198	-0.38844668214487	-0.204651383592219	0.0278134474844745	-0.527268781934709	-0.373741772591629	1.48662622647812	0.542801204158603	0.316268464504137	-0.305885967543929	0.701570892436684	0.321383192827894	0.0335902872209926	-0.0660664497050973	-0.734320800541468	0.797754781334682	0.242282419994761	0.314896589313198	-0.00435844412066118	-0.0923056101939204	-0.657360218275587	-0.0798875424183905	0.471053890328778	-0.297436955176168	0.387345335995841	0.111067386766104	0.0726336321455801	-0.0928142801765688	0.205197708119212	0.581995290708018	0.619592721883045	0.040428639004503	-0.370600074245202	0.209243481146749	0.274272748523425	-0.802204230206384	-0.57298868237458	-0.0516677796877324	-0.151844980115753	0.158129797359565	0.392095245549736	0.460880032755163	0.210124109816776	0.123755096911588	0.0993715323967272	-0.138744694226672	0.131324495449506	0.0920167317525358	-0.489708557112681	0.366359125631321	0.19540236475482	0.211192425520482	-0.0422554569900182	0.0455710552541684	0.403203198740523	0.0123314823047718	0.0592907276094344	0.430828598336608	0.682075952701519	0.215768861864433	0.353323908589796	-0.418447190080331	-0.141902528947922	-0.293412010438592	-0.0861127136150029	0.471981148346953	0.920049733384809	0.335344762080303	0.457713399078447	-0.6280161032909	-0.0493626331211688	0.0632073181299825	0.46680167843645	0.618340839087314	0.369420201010413	0.313315136327108	-0.140731418743608	0.157629843684834	-0.0452809533870454	0.0372985830979345	0.821702848239335	0.941536850376063	0.346236817576168	-0.316930577582598	-1.1016746722258	0.0286018617359396	-0.197545192492387	0.150268098916391	0.308213091053421	0.119327913325784	0.444018194269922	0.429942429311543	0.864101390058204	-0.052790265276866	-0.589148404985889	-0.242981793680443	0.575466400434135	0.0844613401154111	0.297584722490381	-2.26027025176768	-0.473286776208291	0.637570759339742	-0.0728157314303303	0.0649108400995834	-0.0448786845238139	0.240209839070551	0.122654388891361	0.301182521177239	-0.274852824520185	-0.298897841961227	-0.0276803093761136	-0.122147178716397	0.385026205093534	-0.0552904647768831	0.501778835953467	0.0220423796881356	0.858163848291432	0.944892223015047	0.56833058727255	0.235931597558511	-0.217467832852153	0.230422422935588	-0.523135547279453	-0.345378609598526	0.987411100822609	-0.209508032895678	0.556213458060163	0.122780163359762	-0.304322973507001	-0.105697011177358	-0.443489843692461	-0.798824772679365	-0.296734628315105	-0.484239312321623	-0.262274011970812	-0.339979862533656	0.0204053458949088	0.111945234497965	0.216622697137427	-0.0185252504784557	-0.503717860595165	-0.0271939508083936	0.287881261343321	-0.0658973124729922	-0.654391592222299	-0.521895619590056	0.225179273965202	-1.3494784440512	-1.01837842199182	-0.366481588775667	-0.156480874116764	-0.301066859092952	-0.198568452124076	-0.0873872573678201	-0.52557481926318	0.246053948105038	-0.155437956515458	0.653024493981093	0.826970877460091	0.0372582859315695	0.409278421030146	0.0354582821974535	0.793377980430298	0.665760886422572	0.85721370977267	-0.113273272239056	-0.636757580073115	-0.619290598090515	-0.453165565238709	0.347679737572523	1.22310121880146	0.810567051636377	0.20603268088257	0.13203854172561	-0.284592200332257	0.775013222418303	-1.48673034098627	-0.390349387590068	0.25011949486783	-0.274704965537382	-0.893175999736572	-0.204875728005474	-0.421040559399537	0.151422513034074	-0.042124806487479	0.2014190636606	-0.207718314612865	0.0304694915685658	-0.133624598045056	-0.0884081767982912	-0.309131008514153	-1.11159492701141	-0.562294537169387	-0.338810068674511	-1.2500306179989	0.401116050264359	-0.365038057523481	0.869563803940941	1.02691046338765	-0.0215775735453012	0.426661193625048	0.180337761065699	0.15078662184475	0.474355622783537	-0.486636468827511	0.534239944326304	0.990708918851581	-0.226823688301568	-1.10585793847821	0.0303932172086055	0.0266022477165926	0.590760924783572	-0.975416984980845	-0.904590752598279	-1.82339766937924	-0.503480605688466	0.944168586322642	0.320393036764591	-0.399690261960651	-0.872721646672173	-0.0270944243795647	0.101983300504993	0.293590392196135	-0.14182775868849	1.87469178632306	0.534791976126606	0.00823878270312039	0.308046040674124	-0.433527636962138	0.255916327988275	0.0228492582383676	0.0772840740207871	0.423575613937352	0.570878978914116	0.067282300243455	0.166465001107481	0.105789526264712	-0.805120613062627	0.487894877531737	-0.0108737201793668	-0.11284324815475	0.0954558242795068	-0.261534003738863	-0.461501138128414	-0.500711083440629	-0.456228739124062	-0.0357842834160565	0.20446498415105	0.547629012535686	-1.54287801893936	0.246289328236191	0.357917838412401	-0.48425981414137	0.102871505667858		0.743918203274455	-0.0253442109018513	-1.28388574593394	0.121997517554267	-0.784894055578605	-0.886664834721204	0.0307616169696544	-0.419723837327634	-0.289813033681329	-0.219489234294241	0.124826669521427	-0.32253406239296	-0.506326152287947	-0.593792055880505	-0.128269916145248	-0.210068510486304	-0.393878924357168	0.576889731535621	0.311641187929779	-0.280818834888095	-0.205100338231005	-0.512824427161753	-0.124581827077203	0.00218170244600343	-0.185221909105002	0.390119314292655	0.0845182111924943	0.089723704681475	0.488667445552801	-0.020726204540059	0.076824466443332	0.598820304511048	0.322187893749184	0.672218881289048	-0.127270835546769	-0.313229873170168	1.94082544521021	-0.323464560589442	-0.23554359982192	-0.0492564371834652	0.264773442322153	-0.102439079499995	-0.0121216261831125	-0.203709077933357	-0.673047720748061	-0.269250601213031	-0.284862359512947	-1.17651151640379	0.409088955186442	-0.0195044950538726	-0.155640074176117	-0.741417829564085	-0.0622698576448656	-0.405563829115707	0.399082658405141	-0.106144603242446	0.182439959370397	-0.377113430486883	0.199514521318061	-0.0753590237732712	-0.474444786393304	-0.0384453633779951	-0.638140012649959	0.278884388194037	0.0378546692511306	0.767259656522166	-0.643485729915786	-0.778689805419556	0.576494167566738	0.0351513466074662	0.236062606911011	-1.33039204519797	0.358295837313348	0.342049986525242	0.921323328316428	0.552344754851874	-0.163915837355085	-0.231793931705897	0.311474649697434	-0.255662534494376	-0.0704409668146855	-0.0813886532225773	-0.658120929200891	-0.063742388518099	-0.784223227455893	-0.0295308226483548	-0.685787830697774	-0.256394822054163	0.556379425024269	-0.0493145665982744	-0.152414342266873	0.283555463649499	1.71041184077336	-0.469583494552546	-0.0974710575160139	0.393655062689298	0.0592806545336379	0.432268907330646	-0.324535697151619	-0.032865222275428	0.438251891417733	-0.671827625265328	-0.159673497274613	1.08757004932776	0.271430540817597	0.052088201121576	-0.15349175402465	-0.425627080164461	-0.0106184745971827	0.560977688465238	-0.297559650492123	-0.233733968007092	0.575104214005303	0.158734038315304	-0.299364424039163	0.0577757700993556	0.0706059925507195	0.0637940279557483	0.362469669587525	-0.517124660015169	0.205197178549598	0.326336811038683	0.222811879907361	0.340257098632135	-0.191099846001403	0.392284745521584	-0.507484864274692	-0.0475596955341506	0.287048077235014	-0.362981584821368	-0.216461484801498	-0.695145788437494	-0.101207494069023	0.10779566415964	-0.702952064026772	0.265565123959706	-0.2103154079204	0.47206243093112	0.0221834709713918	0.2276814001221	0.480200340644496	1.20603328407653	-0.138065160753538	-1.00226532265349	0.284609179610374	-0.440265745796296	-0.211360226968192	0.29948308396413	-0.151258612136515	-0.137346846000189	-0.459721887287571	-3.59528069084725	-0.232195500062297	-0.766342438886582	-0.54068247413413	0.0641267914357459	-0.0278433301298078	-0.555258817368572	-0.141901539431271	-0.971639664892523	-0.154497891352091	-0.460415344853272	-0.443480481656182	0.19912225623087	0.0560829620533462	-0.0324599553517936	-0.491300478172582	0.108919568942969	-0.201070331537888	0.403585823462012	-0.117243229478393	0.27528811808446	0.14750860578604	-0.144612357777137	-0.267363664846943	-0.0739891446783941	0.24408980515043	-0.00269395078429139	-0.524701904947247	-0.302718058748525	-0.177136802598688	0.153645263587547	-0.000299096234226969	-0.310977102800095	0.525778393949723	-0.196629111870969	-0.0227469353203919	-0.146642158205058	0.161591684907832	0.35583881823662	-0.22537468008321	-0.0456165694877928	0.00321128903046326	-0.140803318330342	0.244827615788929	-0.470289676969429	-0.131252075273701	0.133532715134224	1.45150220462938	-0.0481056779633987	-0.401635120839413	-0.178206351474471	-0.459950175155374	0.0533789732639492	-0.0279021466369031	-1.04329701914237	-0.0405568969999512	0.150369290095292	-0.00146984267068844	-0.232300341760206	-1.1239493629629	-0.106008152644431	-0.282138964845934	0.489559778678177	0.477766840135864	0.494682869980653	-0.0374592947485028	-0.161999128422422	-0.0457165805080008	0.584536879784646	-0.311650955158191	0.425141380252987	-0.190804069780579	0.314976962703817	-0.174591144316127	-0.245544384828166	-0.658493151420834	0.410415489334013	-0.459753880520966	0.0152673258273812	-0.228138917505622	-0.622083956310843	-0.138468393556063	-0.107752900674726	-0.150447396481623	-0.104271801987669	-0.219632215101887	0.0874387384801206	-0.0173481891923606	-0.0522089903323136	0.316773472451845	-0.289798743401669	-0.000175758468120065	0.594044106957286	-0.0883621222026562	1.26169864350153	0.0760018853435291	0.115464120131447	-0.00746179073272351	0.295730618160966	-0.273663374451026	-3.88042659258763	-0.19224981938691	0.495428504228684	-0.194602562009326	0.216674373727949	0.097954760587034	-0.0843829744883774	-0.0365427650558553	-0.438760341173297	0.321534932603877	0.249163134811098	0.0439042163040044	0.287123236392774	-0.102514081685546	0.277571856535662	-0.677505836152574	-0.25346806696895	0.468792659677991	0.57130517491112	0.104079156341944	-0.411247743005385	-0.197233125525553	0.0764860404445787	-0.610964854707169	-0.587830693873858	0.353719963557882	0.0381437604051629	0.828528806028199	0.237566129674948	0.498632882465758	-0.237533696715785	0.0798739536233238	-0.0747407300323012	-1.32505301713875	0.281780380947992	-0.300973181944391	0.308353952281413	-0.515354503291618	0.644700061727265	-0.150796362335316	0.62952978284978	-1.08463151875023	-0.0984257488278678	0.204055092487529	-0.206824389222597	-0.124765690640871	0.36998238773878	0.662418545026182	-0.197313182965131	0.282226032894834	-0.174151993688209	-0.0409108350051505	-0.310419186323265	0.373170143947082	0.297256907742701	-0.838510374021964	-0.288854762246605	-0.0431175619885047	-0.449565416285044	0.0247231535180179	0.258907909171449	0.150887185273249	-0.224992664636266	-0.76238485828573	-0.171255614123168	0.168725011847558	0.259622479515939	-0.19614094703491	-0.688590229514968	0.308262763986917	-0.207355299244448	-0.0382556314861972	-0.115468346262942	-0.573973481516689	-0.0432994064464544	-0.127630848610445	0.450728386151754	-0.0216768348164361	0.0787690838424905	-0.391766279864764	0.125836456644547	-0.489658981930199	0.18336481642682	0.335593186936987	0.277596184377002	0.188099714890884	-0.215480531066863	0.0833371318201448	-0.197341545969672	-0.0100686593848912	-0.234099722164278	-0.253913817818402	0.0961993181222258	0.65477287340239	-0.297446355365735	-0.477494625373442	0.410623222190488	0.0123542936412772	0.174558063104793	0.0510709376507085	0.0392147409608602	-0.238489259732241	-0.124067514191734	1.34501293819116	0.0702310124452209	-0.351053813997103	0.0264382679089483	-0.0440161810169899	0.107380955176019	0.574366146767104	0.450080675295061	0.365265342805601	0.500687795919262	-0.321460173570001	0.178873510698535	-0.743946709517535	0.434054639778194	-0.646941107418075	0.729441577401077	-0.0917625639257872	0.560856508413012	0.542883927161391	-0.0451738762480158	-0.899543185265387	-0.182325993556108	0.31947673282248	-0.0180207496412768	0.396125638065111	-1.02612634925525	0.542029829172615	-0.0726260821618951	-0.0252959291237103	-0.137955889530254	0.299512946645373	-0.178825279130436	-0.506343337211931	-0.389947823636084	0.00626025013381069	0.103644290818181	0.384750185787175	0.39078367373075	0.563766375908486	-0.0625028984607444	-0.177513482045946	0.0138401974709439	0.236789243509525	-0.396574035119912	-0.376767741522959	0.142192596346404	0.350718011671383	-0.089440329349249	-0.022399383602692	0.435827191242022	0.149327490130952	0.0461836319752862	0.357689551650251	0.475734977737193	-0.463266067730409	-1.01348279625687	0.203226165705836	-0.302544571014322	-1.72342163272017	-0.176424799877146	0.914230506126255	-0.228689591596055	0.0242715968448939	0.316357702454947	-0.584653749899609	0.259898415532656	0.711654626705654	0.0793906356200515	0.75164789913538	0.150406828634548	0.430045195707229	-0.166208307654139	0.463086366602129	-0.296929668286966	-0.0962967031049467	0.226198153044766	-0.0207532895391323	-0.395782003009873	-0.393066467929889	0.258189544286456	0.229557244304217	0.316718816418723	1.03828735292494	-0.413588448997735	0.246776512511558	-0.78986188209839	1.02696813120992	-0.292064474547729	0.241656028788924	0.296753224620606	0.634390786455882	-0.774284058851584	0.0293891971044035	-0.602060876945624	-0.257112032065156	-0.354040585941348	0.341883909359735	0.141174028974511	-0.137439902374736	-0.0732532281917163	-0.267845496672033	0.625715424244674	-0.0259657111675928	0.135641846638134	0.0648306232500727	-0.650368221735246	0.121233192445103	-0.565580612698111	-0.35226767986067	0.248311023984732	0.00356189569683568	0.208899509400518	0.293093304585222	0.423560995496733	-0.168694533004315	-0.420300946126369	-0.22240118780481	-0.542407768310036	-0.310936865718612	-0.886144398718247	-0.190408036905117	-0.344369331316808	0.467331864740964	0.764027017870168	0.147641776032163	1.09092888370333	-0.309154476325409	-0.329081816768007	0.10210987198898	-0.396223060554689	-0.104353870338658	0.0360482297006924	0.433941824224099	-0.0487757441846175	-0.0354462135592333	0.00406297015069854	-0.14612327877969	0.608099318644979	0.0977539610505081	1.66711952623948	0.061531023580751	-0.490870254938272	0.481113875441743	0.390716447616559	0.426781427320874	0.206654546702465	0.481663407961961	-0.190084444128153	0.17896174102259	0.231341350125531	-0.0867065753450274	-0.0723826504613056	-0.433137339851632	0.0617894816950885	-0.496976526572829	0.0875573202467368	-0.594137672121553	0.35255786656019	0.550222616029634	-0.0333232459437477	-0.2941879055953	0.361111058258461	0.684594079347293	-0.0184087103060531	-0.241335265533738	0.212613444822765	0.416055466670525	0.146330461982719	-1.3093382897411	-0.111066012927351	0.580823940484157	0.219749650823016	0.519205720058189	-0.36011932419267	-0.170059930719766	0.157700156443184	-0.171654106130824	0.801061393102909	-0.408509661406668	-0.282199892054962	-0.459195968458293	0.19163120920515	-0.290770265172544	0.689521782269091	0.561774025241414	-0.117065904800635	0.291852483698103	0.16966407811818	0.0111084303398539	0.0700915161774114	0.0706100242006016	-0.325082633653604	0.413328990248229	-0.51355986487318	0.363898672687991	0.496307282046811	0.12138923313793	0.177394082216057	-0.0851653138008027	0.0890460751523152	0.150414474503686	-0.0160581596144918	0.221704879206302	0.298447329599433	-0.0587429558567596	-0.394990638772179	0.338772217842395	-0.0193154447249357	-1.02188520174946	-1.97228339629315	-0.20932560761772	-0.141292985451409	-0.391904513919446	0.844513400729963	-0.0878273171892456	0.0447536172209142	0.168750334396308	0.452872319033065	-0.275794993033599	0.163148309013517	1.18996029244141	-0.096489133125478	-0.192342005519466	0.219634459566313	0.337363041605252	-0.112715992423426	-1.63415307622937	-0.0859654359901245	0.72250134780004	0.0151054649384753	0.613326531759475	1.17943911963355	0.827731311783165	0.776984554564528	0.119519204581603	-0.416386948282196	0.586483714975281	-0.23728132156394	0.368633939510292	0.58332564727228	-0.0738794088502828	-0.497971996242935	0.277124191689335	-0.474515108123993	-0.554153413746758	-0.329033706743071	0.0303854218259834	-1.07244778251924	-0.485622236499217	-0.550006816293385	-0.219527362737494	0.247354265525526	0.907019772815321	-0.246910544108542	1.51116214479657	1.89145215649445	1.65913117380202	-0.878003703745557	0.310737192344392	1.04363449892688	-0.544224712566281	-0.503543009670818	-0.388969274542218	-0.462648004988772	-0.172325588055926	1.94136495042102	-0.39401312650067	-0.463718402329868	-0.819570099350444	-0.624443825840567	-1.93709100595215	-0.356387627433316	0.278679568317894	1.13249032314686	-0.563351416488492	2.28293797304033	1.14816808403107	-0.581311462692386	-0.974447833278838	-1.64053757512768	0.180701580334592	0.331055528499606	0.455617596662752	1.31123197834297	-0.277346131993709	1.05027137365785	-0.836480576263421	0.0510280620652242	-0.308807738023806	-0.373717518739931	-1.35831499696235	0.275596583432296	-0.715143773725706	-0.630941862239767	0.19314835662786	0.899166355488268	0.150735861655047	-0.0874549644663177	-0.410369122002684	-0.577212036182226	-0.334103457850747	0.380854396222885	0.30582151089688	0.042709050701652	0.134045616102152	0.0720675130785632	0.359029923878984	0.168456218579615	-0.942666863474552	-0.402236840443619	0.263480341256689	0.0502496991321229	-0.222450544206772	-1.07041488067621	0.526412582379693	-1.02424885276773	2.16703693184464	0.482458046294506	-0.22529403738741	-0.320773680821885	-0.831665665308162	0.44961048365302	-0.460369844514676	-0.185919764142526	-0.744910039366935	0.104587169941931	-0.0105708245625454	-0.827201947083253	0.307515112732535	-0.0537696879465008	-0.192213427921453	-0.169435710803116	-0.00370816844574081	-0.0980588479261783	0.24818364790712	1.12898837049943	-0.502251170145724	3.65100974152586	-0.294005204888438	-1.01420507691325	-1.16023534444391	0.186913386348123	-0.0875602485882719	-0.270396266811306	-0.336731184350168	-0.616032755380401	-0.0889697164043531	0.00743514966323115	-0.240743507085655	-0.267441489131042	-0.0857988273882173	0.527074104600649	0.330939317091672	2.23464282685017	0.133546421650409	-0.41721855579239	0.130793880290586	0.132172285925187	0.0215308242419043	-0.574762260485601	0.0461054830825268	-0.540127966014588	-0.00887810352132159	0.138655708696356	0.430108998380807	0.306591867484417	-0.0998822391823831	-0.352850221994463	-0.512599964433248	0.164986320058539	-0.336330843142523	0.0691255207314457	-0.531964088686424	-0.0740658086700288	0.11969740640811	-0.552338693506912	0.276809646343234	-0.699725601103512	0.702188296829195	0.856811471631127	-0.0774102127618497	-0.326261692548242	-0.120091646903484	-0.436607786338111	0.0159596929465683	0.047377418525156	-1.20133727501601	0.908487205339766	-0.124450115522509	-1.02702102024841	-1.83439376543316	-1.55382805382564	-1.50887016675468	-0.408995521120924	0.343984330841388	-0.0305303991401722	-0.1723772213981	0.219882095830283	0.695699388472429	0.433416991472428	0.0874915917952178	-1.30075239516043	0.0882298075511927	-0.278516616732629	0.435046870376808	-0.704040199917502	0.173183442304985	-0.471562100575894	-0.440348576822632	0.772514249664657	-0.431295658738208	-0.39803278119463	0.201399923217779	-0.00733018713018364	-0.866300367689982	-0.266207160299855	-0.384156564771269	-0.140375004210234	1.05267453210187	0.155367516095004	0.230236320745724	-0.46075687428103	0.733842647219486	-0.170535744429608	-0.336411154030309	0.721774414561084	-0.343822313028955	0.190970664068694	0.368581016868339	0.551610551409121	-0.39787489795837	0.395196015082468	0.349092407426096	0.0224197255399287	-1.5780903431539	0.285718572986495	1.00307818505861	-0.49380350383447	1.13885632428827	-0.871954670826042	0.243168019494549	0.300499989076442	0.0585091278470661	0.457496749304037	0.713472987559075	1.4717748360359	0.841506265925297	-0.169697879569704	0.290040153152988	0.305633166920412	0.202100509473941	0.375834492384792	0.435621677896946	0.0637387097698284	0.302551914491371	0.415958449632736	-0.387318815726255	-0.365094144388543	-0.0170499734330191	-0.197845854625181	3.01814397226128	0.252165945915158	0.0511654492579609	-0.141296526200456	-0.546193382755272	0.0606350681182653	-0.65562844739651	-0.122177984548691	-0.139244780710141	0.188633739430085	-0.492965769503358	-1.31580585608362	0.562772004243688	0.0312876616895949	0.144275826574032	0.276271619586528	0.0850674846821563	-0.340970711462577	-0.4713430386577	-0.511935679925961	-0.371782981966471	0.0959260752810237	0.845583239260376	-0.88535254480674	-0.0588324373653026	0.491652673851527	-0.0226531267511393	-0.358191229488426	-0.0347368371234464	0.160953872446423	0.974824164776388	1.25146729526876	0.565239090959968	0.383654589323735	-0.186628959705608	-0.162102449151844	0.724458310656897	0.356853253783488	0.175723147147181	-0.953365140196437	0.132175713635562	-0.809268647199016	-0.642050044651779	-0.0929104440436793	-0.0481566026542388	0.189209034494414	-0.988069562290906	0.135163122751488	0.307111142293394	-0.0767049216381799	0.329933863616196	0.472772527747005	-0.456887804543499	0.107039484283161	-0.0603741298906186	0.321356717575776	0.213479461379325	-0.166799859159365	1.65729671366594	-0.778476830991995	-0.688072543085198	-0.314829215764224	-2.62819922090593	-0.504604521517372	0.0230457956376242	-0.13053458028164	0.223525258695865	0.144735933874521	0.0809632189786147	0.676364410884454	-0.277038195629409	0.903286097796507	-0.250399636801872	-0.423469055709782	-0.299534887191542	-1.08199316964675	-0.697213820284788	0.0344232930650519	0.343605620041807	0.21538055640502	-0.00109099305653941	-0.39185454163781	-1.24571312058917	-0.792023858005848	-0.358933074805988	-0.470661698178744	-0.351787086997107	-0.935850879082302	-1.15164737976297	-0.349812372837918	0.463578897957366	-0.594925823666384	-0.279035475612251	-0.489130889864389	0.494882378395087	-0.596758031467838	0.844243283361553	-0.367667183787754	-0.076886296839946	0.0182715010668556	0.59616910270693	-0.309254728121885	0.172688961955352	-0.618643597289123	-0.363874390818838	-0.0221996364431474	0.481005460656778	-0.0402580994707664	0.109841769133694	-0.897521190963716	-0.161595501759255	0.627490145768204	-0.112722770283419	-0.6943673883694	-0.052555632262795	0.135702763777966	0.262718691213766	1.00963233332723	0.434186221755389	-1.21135658070469	-0.843954978223286	-0.977431927555244	-0.289015791407622	-0.209797599911606	-0.390585085660159	0.113380535077033	-0.147754470989194	-0.185017878042624	0.270799843023659	-1.28651546841797	0.00388316460340054	-0.64336025567757	0.99326881833383	-0.324043771710642	0.163420789037184	0.129143136085928	0.584608330342721	-0.173519753338644	0.244500642391102	0.422757982608781	-0.326307699310647	-1.15936528155518	-0.0656241951883688	2.61638119914083	-1.20242009380478	1.43190093504802	3.07545254590709	-0.453503962124051	-0.741730865177698	0.463440587402923	0.395254813400743	1.20238284600376	0.536045925200523	-0.820022328582432	0.242225628997895	0.286419884137302	-0.614227977614392	-0.325956682538467	-0.666035654046596	-0.582275413468994	-0.790049325710282	-0.660512873903459	0.266502955476279	0.155482277268305	0.349997201099925	0.0397833582256547	-0.666217211491842	-1.54190079500592	-1.511718081476	0.0967428333020705	-0.308395408667238	0.431086599769476	0.49143354566409	1.07053522268716	0.592935901413062	0.418696693317277	1.03570201871719	-0.551896657051557	-0.301249786962504	-0.149027132968297	0.151678263463386	0.239695779779284	-0.245022486588261	0.0627813188027328	-0.306929476383414	-0.926094167143746	2.07125296280119	-1.98838392771404	1.60551599786197	-0.121607315878587	-0.12999548919396	0.560155431157976	0.124947809133103	0.792078362315331	0.528720193188166	-0.771473989369259	0.831248912371589	-1.06455774428175	0.260111366766971	0.0308381806787494	0.395477851413248	-0.460494744559091	0.126470343222267	0.0288638604069155	-0.0342206123188407	0.0429115850095337	-0.611925473131327	-0.305055033617658	-0.302291976336888	-0.0197919664229358	-0.744244737489363	-0.627077251048845	0.622720367439013	0.580429731678379	-0.272462797291457	0.536339106894672	1.42577834310544	0.90803967192608	0.771526688421736	0.531145155302028	-0.271884871346168	0.0519507125689417	-0.0190617544345096	-0.253218984646424	0.275660677198172	0.125313617280353	-0.485969699074339	-0.0711298105770041	0.0900607419075159	-0.0381931376914562	0.426114535063081	-0.204908462615286	-1.51826274151554	-1.36946852278571	0.0232863558483879	0.719733491169792	-0.206449927336186	0.634815524693469	1.44394366659338	0.296821362889526	1.11754950121368	1.05089055944599	0.12335553308844	0.803157870776349	1.08248098479641	0.376350666713025	-0.206964761767636	0.175971344339101	-0.118871139170741	-0.874411504698586	-0.0133150796038972	-0.0703120756707005	0.150296585666253	-0.417287253028253	-1.12149516049785	0.375655901683907	1.05113928409492	-2.39229327334379	-0.0711420194243688	-0.862363948686192	0.883557539933108	0.284035051477307	0.511132507096398	1.31444768851166	1.52488408118097	-0.340025652480302	0.121693747381221	-0.372764009403726	1.00501594984426	-0.0780802224601133	-0.130096767705437	0.0152603011018795	-0.682185513247473	-0.24222373547079	-0.32589452742055	-0.329923732136813	0.861797754496741	-0.387392360470653	-0.720573847126126	0.579868651928954	-1.08318042789499	-0.827161841595308	0.894428766121872	0.608467911740914	0.940610342320845	1.60419045264322	0.72038913554971	1.15154221004426	-0.148665406705487	-0.230222572132655	1.00371255304318	0.0393750965567233	-0.0804908588318969	-0.680611258748178	-3.46258681110691	0.000205099514798994	0.302303929561244	0.13395909059365	-0.0625090841091024	-0.098752305589524	-2.09463391621296	-0.28886187290979	-0.0420600153483463	-0.870177445334339	-0.403792831649736	0.144143671172882	0.564237706546651	0.589650081785921	-0.0594765995254366	0.0303300764914541	-0.0465511326248245	-0.261308194113658	-0.385273596877244	-0.0434893638232229	0.392195647288077	-0.263827589327548	0.567359965492596	0.125355116331703	0.23173463211541	0.0895660231897708	-1.90134554526992	-0.370840966108685	0.0130615555378767	0.640996226567522	0.441683406348281	0.441948936146526	0.394519904823086	-2.8765291169965	0.0724075987226596	0.291300039121311	0.444443532751146	0.106500154504164	0.241999648138557	0.231922753216331	0.405247435649397	-0.606829542862606	-0.662141096885828	-0.591212914169069	-0.720587124533216	0.0255043981305662	0.0227116024794671	-0.0557871121874303	-0.177494519551284	1.5994217066738	-0.4485079656493	0.553473229646535	-0.319421032371418	1.58428486347557	0.0513305076680271	-0.142050485694	-0.0931520232383569	-0.0370081717209902	-0.449877129177944	1.0436101438588	-0.113961672890292	-0.273518388599119	-0.85499895647634	-0.678648582066728	-0.55866220012683	0.404333443994619	-0.147577740164208	-0.648546792309295	1.47066381810644	0.11333935278	-0.525752482056902	-0.60555793021359	-0.168466096736574	0.553341061822082	-0.345903172735283	-0.349236704450057	2.43311663007836	-0.28152141658065	-0.243399550563184	-0.0502222133488552	1.00160695099128	-0.539513328103792	0.1296975155647	-1.39810471323049	-0.038209591571626	0.0329825320789795	0.737007621253387	1.12812576877693	-0.16393886762938	-0.91847863598189	0.725650307513521	-0.23028588898845	0.383294631415509	0.233973503755569	0.458229549897798	0.541701711903248	-0.240029931172596	-0.174883551390112	-0.0145468793986787	0.365934794960055	-0.643925452562846	-0.205964506391462	-0.966519981177431	1.28574445633554	0.299053547391899	0.639293175138952	-0.472666351989693	-1.46374260054973	0.0218143051373285	0.774743972577328	1.07162048436656	0.21896461050031	-1.12425504045292	0.128365506637688	-0.210207305495883	-0.217278246228446	0.309137264151765	-0.323394661711862	0.064010687930678	0.360515452888412	0.455490943920977	0.0455966486845122	0.393749271800843	-3.37527914756874	0.618829131700315	0.340463225341686	0.233626883901105	0.486196190097479	-0.733678220978944	0.902735818502299	-0.865636654024717	-3.83241756792991	-0.263338311516947	0.593979571495073	0.93256830147825	0.0716507831524387	0.245158508028505	0.290321751093601	-0.169080115996155	0.235720763925875	-0.518529864514531	-0.819208868329936	0.32504167100099	3.16212386882276	-0.0590528291215007	-0.209523349770402	-0.215499904099187	-0.503381496829963	-0.400813408852051	0.319247611156462		-1.42607681363745	-0.790429455339229	0.412093417059505	-0.123640854075747	0.234267286455836	0.0733112295341511	-0.456734140855319	-0.094572521500938	-0.559305328333526	-0.975180511641703	-0.00505997057304477	-0.227561063700361	0.278682030786603	0.322569142695342	-0.0832430699247134	-0.0877501517918705	-0.260254515335154	0.273011798152167	0.632653894629557	0.319210236419187	0.828787958270006	0.460591587006031	-0.326977975859543	-0.180330461127058	-0.457932756476952
20C [-] {0}	-0.811565260164441	0.0227552736440666	-0.359948482380773	0.773748969948332	-0.0846372014110086	0.0907440112249571	0.0285244313290941	3.05652727508566	0.721471699946315	2.2979998135185	0.273385638610253	-0.288381076010088	1.01181130260789	-0.305921799022361	-0.283313851337382	0.0243333920565017	0.101681024063256	-2.66187483411634	-0.417995849641696	1.71428020541257	-0.593618685149728	0.679974228218494	-0.0605307513123099	0.0244965672478035	0.257656363741998	0.555506984792598	0.151034185030574	0.36378047395475	0.498187412375829	-0.338642058333948	0.385961117723202	0.476700761546507	0.0773753484308979	0.452189745101901	0.156257140601078	-0.36475421513064	-0.25226505479828	-1.16498849079266	-0.230431929929851	0.0524002138087553	-0.852097088247433	-0.692460600084156	-1.01614836519089	-0.418924741137447	-0.300613694710536	0.206696762904348	-0.48020432756696	0.163395740430699	0.256944324742078	-0.476353541031989	1.25430888652609	-0.390649813578413	-0.282044582919619	0.159815909799322	-0.25095939451928	-0.930870247052461	-0.92979036355489	0.483372292715555	-1.00401850093418	0.195360200890525	0.482432587610661	-1.32776612505287	0.104350638648088	0.496485620163732	-0.218669376552344	-0.719939384108987	0.03759419648624	-0.282814583827851	0.231714213787542	-0.324485441166048	0.0961303468831333	-0.3705175946552	0.16603268306064	-0.463490715639436	-0.353240953639637	-0.342383042624159	-0.499229411187439	-0.0173700322514404	0.927730104008823	0.65054252856621	0.0679635883243664	3.24734848941078	0.132919771485184	3.89970110829471	-0.155162163157126	-0.71429035939801	0.480389745090682	-0.640302620324505	0.237414110222968	2.47087378259286	-0.131253177649262	0.714558086189644	-0.37010175646088	-0.399856582773073	0.366104467617586	-0.431876266065351	-0.0423768411029481	-0.0491545245714599	-0.0880571956701083	-0.311662227258026	-0.0198372097829501	0.497863287403892	0.235674938851806	0.15363531121401	0.0519367921165913	0.156164991698648	0.171383287569926	1.05961743309922	0.556403599080737	0.290921699896975	-0.0797306975909672	-1.0602895247778	1.0037896519511	-0.427640560882773	-0.564389845334777	0.264919556798517	0.504262381208662	-0.154566633856865	0.253823289077116	-0.00145370447791937	0.180558795007174	-0.452621453111307	0.675614139483308	-0.554319378782373	-0.503080639253522	0.0898893408874116	-0.193507156689257	0.454639492783836	0.299913561725591	-0.815143967062515	1.05741395983258	-0.280679103235056	0.564811256193244	-0.151184308512296	-0.220196191681311	0.917698941310388	0.597022517475244	0.457656728104607	-0.101300605497391	-0.438557057715354	0.685891265919394	-0.82565475148916	0.321379122116023	0.242076948104473	1.01077129755476	-0.402831666605587	-0.39895314732512	0.0777498317548392	-0.153790214562672	0.132571146014402	-0.640278176026902	-0.191084506438737	0.0047120979768163	0.667010453526051	0.945541920023266	-0.234011213737838	-0.679403783425649	0.554957886955273	-0.254283165260857	3.74002579630801	-0.421679503507937	-0.619416181217369	-0.338419056472931	0.149648142255715	0.837495394004003	-0.209320991660246	0.150357104491323	-0.516684137450339	-0.298792599758573	-0.519653208946086	0.653996386488512	1.75876020483931	0.0595750385915023	0.384327097890802	1.37467412124431	-0.290041962344822	0.444481056724824	0.181747178397254	-0.0687904823178055	0.381836243779942	0.0505515139787078	-0.898069963684388	-1.16098171930917	-0.327258110987624	0.422102535247691	-0.300802614323518	0.137023483343555	-0.812418651324915	-0.237060529615535	0.389310684739758	-0.261847871319024	-0.0345389939276712	-0.622678755447164	1.2275376558404	0.463920890518493	0.0625486344522295	0.223889026913106	-0.66280888979268	-0.190958815030345	-0.172450349427311	-0.0604704468847614	-0.136846903664355	0.0660613345909584	-0.732646803569365	-1.17070530662543	-0.606968456867165	-0.495880920595537	0.120296351547043	-0.161294302281266	-1.45672543606598	0.0281789864461263	1.46695381879951	-0.0834106463185488	0.0571953248425146	-0.15106264693871	0.896483078790471	0.285733584892511	-0.230126396853432	-1.61596965616129	0.415072736137437	1.13951381193711	-0.160622450737985	-0.0249799087995546	-0.377289002739441	-0.0176491665528502	-0.374559835566772	0.687411593581005	-0.251162715463477	-1.82615668869033	-0.91668645877355	-0.648588349798957	0.018213481782391	0.416899431381794	-0.168247845501565	0.054476020617622	-0.445557364851621	0.0243027448702346	0.411563618698399	-0.383950889316302	-0.688481931822391	-0.884362300305461	0.0106649580312583	-0.256080028792274	-0.166247727705799	0.140942378381264	-1.29191594839977	0.985027487520529	0.579586551824744	0.0200540730324305	3.49397499308966	-0.306009403770772	0.314215730160086	0.286721067563815	-0.439267927243797	-0.620801768894836	-0.410724613805503	-0.232463781733213	0.0696974565343137	-0.478096390423812	0.381473372231392	-0.507793271313289	0.0901811262031718	-0.303074934483447	0.0734385753465603	-0.62793192788	1.01919354679632	0.75635718826233	-2.61287127231069	-0.522976736556031	-0.520552291042058	-0.710783932665106	-0.194018773427859	-0.353935622515363	0.11945191325258	0.606890669656541	0.20547625233553	-0.530789359750804	-0.530424556183253	-0.169836648639403	-0.461444682928902	-0.171369095518501	-0.212430559748994	-0.758876363631568	-0.738924858659984	-0.15326878380591	1.03657014738534	0.51483651796278	0.701927106735261	1.12132170402268	-0.332417209610608	-0.444560677810708	-0.476031033403824	-0.25382607853929	0.245235212470126	0.560023167364102	-0.243236081325712	0.0044191187209698	-0.963088660159259	-0.805537465452583	4.14589342140656	0.382504641349658	1.06566018503305	1.09852335599895	-0.350973501789521	0.142922141003276	0.411308859859851	0.277400725907008	-0.31350964372354	0.595488685766264	-0.0629247947107276	-0.443424868205872	0.560856641423458	0.379451526792338	-0.0972124268752664	-0.0573698440498635	0.879842653406263	-0.327152052735725	-0.89212855420256	-0.688605104443967	-0.404345589789272	-0.254835190728775	1.09981545928967	1.10883073905189	0.640302169506026	0.615040410125955	1.19509583809266	0.945952510738748	0.225800016135686	-0.107644345598892	-0.0769626989477642	-0.597381683198925	0.524544907274391	0.360669124017122	-0.731438900755882	-0.397977880528716	-0.399718290169688	0.616961293067879	-0.726060546515273	0.249238247818421	-0.0899529751958874	0.787150941044812	0.553861298468705	-0.386401659701705	-0.326037906104908	-0.24614624415558	-0.150710305930961	-0.140525190701085	0.597060371514134	-0.45436197461845	0.0560693673541518	0.460047598331008	-0.566793314915192	0.0562305627837079	0.193688505383958	-0.589133228551754	0.0878372223065255	-0.248939113042937	0.913481975277019	0.115987057363133	-1.28453691634407	1.06888756753666	0.165803572991715	0.280552300332518	0.114475707045927	0.0882515582130065	-1.42997050899864	-0.56060487022829	-0.208105164093815	-0.330514647276752	-0.13855760660791	-0.59016312398453	-0.293497134389176	0.158122941455903	-0.193427786766303	-1.13810612677749	2.00374222792342	2.72346559996967	0.555151137592644	0.369797342555666	0.81354992835677	1.22495891306398	-0.314185081937476	-0.3113668647523	0.629592034109011	-0.689358702475971	-0.140859882216517	0.300018455597682	0.0170571286361932	0.973859836568153	-0.0951018920392983	-0.605639859945059	0.659852089799221	-0.161701671264125	1.21646813067309	2.3470661149158	-0.387998795847344	0.365564998801719	-0.532853765968801	0.240814185018559	0.569737198306275	0.347123820307892	-0.261144204407471	0.353296844805106	0.329863748037991	-0.455603246432531	0.316016750641208	0.678352240584841	-0.397962944815273	0.17891298000803	0.481796212600794	-0.579234908150034	0.816015367476717	0.661872247961963	-0.0434058742202855	0.155617957726969	1.88509787340486	-0.544792168190187	0.253879769033293	-0.0444464818615786	-0.662217636985252	-0.413140292277733	-0.465016589315019	-0.261668028747683	0.22381588169879	-0.346735076591238	0.0398583956768699	0.646362857554752	-0.196666637651108	0.0165750108066051	0.340619392621849	0.85552719551307	-0.31084340543409	-0.767141591545598	0.0101697377728655	-0.949490099385581	-0.605182369739593	0.248310031035308	-0.13668875506151	0.0748161200261341	0.159812690189978	0.779806963827412	-0.377015917037576	0.00833463979883529	-0.0985515005309131	0.740221828166354	-0.397981198529364	1.39972651205614	-1.1253290294167	3.26641040505859	1.32023102946974	3.79570067048798	-0.3346786413182	0.936240374892681	-0.764611196804418	-0.527061044406958	0.920776418840951	-0.0378876825580634	-0.0522986059172687	-0.604436792094407	0.10707257149811	0.228349385296286	1.34999863776081	-0.462613350318441	2.1595734726444	-0.099705063410298	-0.391119028975512	-0.300016670013189	-0.731786032066753	-0.304379570932741	1.04648889547781	0.13768337844026	-0.755899659582748	-0.401918062559194	-0.229762007263192	-0.404709164267293	-0.953006803251377	-0.662834814149572	0.0510293957272406	-0.0597590295191639	0.0533892987119735	1.77526924251935	0.000618935624713788	-0.280582247103655	-0.616270521213068	-0.0605622807678299	0.0379963721818504	0.127288300248322	0.328143636633351	0.35105010521339	0.030043112583199	-0.517625966455268	2.01497471839056	-0.3509238821599	0.262993431283656	-0.684128731046608	-1.32669340380482	-0.532165571062541	0.972791918109328	-0.113188505880523	0.278895165426276	3.01476502928834	0.637091945358022	0.352257180736172	-1.31021545479668	-0.41486793366737	0.0925328210932319	0.867199480292235	0.397863050198996	-0.428731469890479	-0.405883193022943	-0.307486454517462	-0.339491243483624	-1.06236114355662	0.457159896147636	-0.884209082216555	0.308956935554747	0.745388745345795	0.860828681519845	-0.458842606338782	-0.244525223275498	1.49389291425313	-0.686158177393776	0.71886120473593	-0.178829480695266	4.16509327693162	2.27510312167736	3.81530788340954	-0.581906818634669	0.13727477173177	-1.18557662616411	-0.710330148394936	0.362452016211997	0.0663092782285676	-0.54812948335566	0.176012922767848	0.023563272025967	0.637485504615843	0.23700611073579	-0.112501244026122	-0.409738277139926	0.278741566994572	-0.406083852765157	0.364650276778109	0.982471514471856	-0.0244770277258335	-0.118546439238203	0.203056897986204	-0.576212960308983	0.599239782087488	0.497649882623526	0.354120880006506	0.474028322791157	0.458402087946703	1.22981405520893	-0.272115117832018	0.133469380603141	0.348631958560961	0.0813379887090932	0.102249248098471	-0.787067913553362	0.0591545879018453	-0.178927301581733	-0.375885763812193	0.524426190495974	0.37610621797421	0.167574537271449	1.0023966199605	0.137691672526206	0.46080236867257	-1.2085113321612	-0.508256284631579	-0.0598223532388598	0.184223960757626	0.166836644499175	1.77605864848045	0.143796378203654	-0.526938280612635	-1.00381793820262	-0.55523877960772	-1.82571674760493	-0.402958259224375	0.00581007297348113	0.326500147680608	-0.62364585063478	0.632830031451866	1.82613976723706	0.532024611302126	-0.34401392331416	0.851958827162425	0.0757205188683338	0.470990078441242	0.465501877567426	0.157935243550842	0.382193611510609	-0.674353390841421	-0.132155617875079	-0.562826018338631	-0.342893188485793	-0.811746724048444	-0.102263370072261	-0.259407244817967	-1.80159324931909	-0.526842036352393	-0.276503922498457	0.071136233057001	-0.181844772433545	0.207544345388555	0.0336903499100864	0.88904012474169	-2.18909791451162	0.430607515214314	-0.605296509646347	0.508153030551164	0.150279743935087	0.449966014000511	-0.0406868758238287	0.603914225235219	0.243744362146623	0.594103485566045	0.376299316943781	-0.56775881976847	-1.53333268636213	-1.24068115416857	-0.622786503546937	-0.223505904557785	-0.651208717667728	0.0314450728697942	0.485252060157748	0.371375607781249	0.740573111256455	0.4436154354095	0.494570218232373	-0.244986065639118	-0.223387446255401	-0.319809044755799	0.0626272155486954	0.478076413605438	-0.563455553316643	-1.6590969210305	-0.751232299596842	-0.557921862411109	-0.307718606203024	0.40864620308341	-0.623033896658852	0.143887419147513	-0.0790656023645984	-0.358595279843708	0.446661323287967	-0.116529534056249	-0.922548675231257	-1.23871436766446	-0.321474624728792	1.06327133946883	-0.0544919809305766	0.247021268489771	0.233094705870886	-0.372308894351569	-1.37803217174459	-0.284821125587787	-0.496516723871284	-0.80303014987234	-1.10993754552217	-0.375916823711902	-0.782285123596833	0.249387237157575	0.540781511795536	0.762188717902874	0.120366741587222	0.722902277041381	0.313818773144221	1.14915388565476	-0.385009604046902	0.0882039847935113	-0.233561197461226	0.103298320653407	-0.756178428680913	0.226939692258195	0.141628281788018	0.171166851157867	-0.326852219475607	-0.254137286092743	1.12464576274102	0.623879475469624	0.454536845825358	0.299150628011077	0.864545393267162	0.584300565387866	-0.484371274821326	-0.240190037737376	-0.0916333712947802	0.257985554699945	-0.957673958993241	0.78246311631954	0.649908374696064	-0.343611252812178	-0.17277714873128	-0.103968318448942	1.07841312564172	0.69572034559779	-0.150006411362337	-0.145299419301695	-0.242413146026262	0.756565106138812	-0.272953299504796	-0.517977393969973	0.0416550601105723	-0.00343894830816946	-1.39327430424997	-0.332597593118365	-0.0826807137952291	-0.0915826670261365	0.353130894594664	-0.343493796558572	-0.922630327769488	-0.483161711345421	-0.437455454078615	-0.465751817112941	-1.05398778202487	0.442443948376211	-0.536645537962385	-0.225320533499125	0.138218371763363	-0.543431124479442	-0.44258535106471	-0.252095761122783	0.496729484955599	-0.258757180243131	-0.165857031389464	0.143754170224396	-0.420938568046842	0.362971762672989	0.879029179184501	-0.716748370949261	0.589075920247442	0.674289321845719	0.691174450730648	-0.268484831224481	-0.921324297416285	-0.565699994796882	0.436731502966031	-0.819304810411964	0.237701956864687	-0.519946417947262	-1.18532823389355	-0.190713714473625	-0.373869019165294	-0.389547865189803	0.677645895513926	0.340653371646851	1.98739605000454	-0.255127363053308	0.753624982543952	0.48815128435635	0.181159023227547	-0.135447052299358	-0.144430935742457	-0.171218700326894	-0.0474403570093351	-0.550841401353846	-0.176679792614647	-0.327040431618634	-0.409492773158476	-0.182323162309822	-0.154599512319075	-0.758481736717937	-0.431208611620546	0.114086217569386	0.164398487582983	0.405472180280115	0.363080364115575	-1.04002719706904	-0.860631659148108	-0.200872186862977	-0.104116881671845	0.0108906964231116	-0.196881502915174	-0.739173458553211	-0.746548551170188	-0.0373686252356447	-0.592491721828024	0.183247456727291	0.0822698061350484	0.160115967252886	-0.272424399119021	-1.93140243829223	-0.0881643659939337	-1.25698291892128	-0.158606495414248	0.218733846971577	0.267325292828945	-0.00914250470194404	-0.100614695756534	-0.41973696157435	-0.709191550772814	-0.954401657817713	-0.537969325590188	-0.571100315655419	0.116073098337024	0.516601424129467	-0.288408661248148	0.360425853677493	-0.284958635044201	0.74057792043617	-0.0383511472222472	0.334156326763347	0.293121735996784	-0.293881124264416	0.142704337682128	0.856983334989594	0.0744628793483719	-0.527355884429497	-0.553251201719993	-0.726476602256105	-0.130510420647296	0.283991950769305	0.0693572823693048	0.405909257445151	0.0259300823830317	-0.96592975249473	0.0388644689602146	0.459035439701087	-0.121859709819025	0.728379793702081	-0.708607379487812	0.153461807667698	-0.38824098833673	-0.500457831980559	-0.934754954133228	-0.291814064351421	-0.268747892721246	0.146894351868592	0.148054643271209	-0.398609073632516	0.296608076746769	0.654856643365464	-0.363694781773594	0.214821663301997	0.171083524382202	-0.24806098740956	0.198454116105883	0.0332460744302113	-0.140191445763578	-0.215628973379442	0.132115186565665	-0.659711672854153	0.335931811309497	0.269330516525148	-0.629148030919801	-0.740761732576878	-0.535625028654416	0.0532793347155173	0.120434948382511	-1.65074610765408	0.259658394742892	-0.101945890571249	0.152686020395994	-0.329676162935054	-0.865748401888817	-0.682873705130239	0.0922804561953298	0.380281702503983	-0.535538598039799	-0.49613200258457	0.0566509148484486	0.0597923765486555	0.298176596613941	0.340173628874853	-0.287728018361189	0.318067464400865	0.30818478249997	-0.179194782149938	-0.257654640013314	0.222158278752274	-0.142857487592368	-0.442071545923121	0.530918673430605	0.669058268812516	-0.594259008611728	0.685207171792829	0.35985119813193	0.522775659951809	0.274041699535553	0.494608933226536	-0.35962963571841	0.169329033229	0.0871556753477465	0.122554926127085	-0.127919482243605	0.0580122316025672	-0.207360306042419	-0.159576070108951	0.298110007304869	-0.922204566549621	-0.0874705176851086	0.0278776150902521	0.469100987476347	0.542254534719646	1.19298497350649	0.224403933587214	0.369819469942122	-0.0274397386151078	-0.105090981251069	-0.223574013748683	0.0824985280969939	0.793986862753377	0.564424929243319	-0.217517227305122	-0.469729384531559	-0.583007099415688	-0.415125764351493	-0.293910541875333	-0.405501411722518	0.211183911711702	0.698275570922422	-0.615893419855308	0.434454187815877	0.21339486402371	1.32522348971706	-0.385283213662594	0.179278646684295	0.911676953057798	0.141326142444309	-0.389220415216077	0.260943302351683	0.030035361458746	-0.214692071293326	-1.05226533643841	-0.409130052114186	-0.497611875573167	-0.395678652400957	-0.0477533917397129	0.194822529599897	-0.202394207728728	0.0189823949064648	0.0350284140587375	-0.141592452219399	0.745643327340343	0.545934901463967	0.493403796605422	-0.0567619648262017	0.928018434552421	0.144352432760514	-0.183966345676127	-0.438786896055005	0.00578142164732709	0.307615947078241	0.107265835744962	0.240608319361866	0.157632792955945	-0.939367065050262	0.259529515889591	0.398352041024407	-0.0306384743724333	0.450117705755747	0.532183586197835	-0.521434923756234	0.141990920119477	-0.186849522067361	-1.13464856343663	0.201011286903594	-0.583047442752634	0.00388481278345382	0.242083164273753	-0.28595075915401	-0.11123324313335	-0.375012270457156	-0.493830018195546	2.04614040456379	-0.217756186897621	-0.629821859269876	-0.13938190942319	-0.0722959898446253	0.201315638731624	-0.0563242850890557	0.141137081646426	0.650387999213388	-0.358613530594471	0.498997538169327	-0.298190503586968	1.02502845737413	0.832898845005718	-0.223404542344783	-0.368157731741854	-0.239924147761168	0.272413416910305	-0.434086360313419	0.0928210788618654	-0.18470584890297	0.09277020859832	0.364784172885307	0.344840794441924	-0.412271435562565	-0.169215761147206	-0.0126830122473876	0.298720268249442	0.337797765452845	0.603260514125333	0.125813824949319	1.49801960352952	0.137122724000302	0.507007976873102	0.117560317609827	-0.0133239901594597	-0.328105545156107	-0.346277844514705	-0.530024601554913	-0.35141336487	-0.376948143228155	0.295778052199044	-0.234839692778088	-0.679059094470239	-0.705505094503267	-0.020144514328261	0.292200855469909	0.125731419147049	0.274289192811294	0.432328076933126	-0.163724129008373	0.675094017159374	0.0818661771303868	0.216631205548724	-0.142293619242781	-0.184823224791312	0.661070931240132	0.142283727656172	0.163509882989885	0.478753113385128	0.0963511687881283	-0.742981970212183	0.489694528817493	-0.512545576031684	0.664050805013967	-0.224891331600837	0.250551102368412	0.082789800869168	0.114867914102306	0.467414828962548	0.161707885235942	0.208976656738218	0.217889930127954	0.194089226286231	-0.0752147390865846	-1.2660276614587	0.455356478274245	-0.452096908604021	-1.4921493627117	-0.175489073772757	-0.481848531288892	-0.43556702640821	0.00377763746262741	0.81437363512993	-0.330217453006667	1.22247347733905	-0.391496731726135	-0.461130380007992	0.840871995329902	0.0203037136360648	0.237909818589678	-0.0122523282239529	0.24131043882876	0.162681954995161	-0.0962548712991991	0.167013417153522	0.534416744745572	0.919880646924085	0.0764840076157628	-0.563486482787862	-0.259510987185546	0.658773196936776	-0.0778328381580788	0.352535080974144	0.189915331402233	0.0981980090899231	0.704057719214706	-0.196351257182603	-0.571561589166055	-1.37441603092999	0.434765662988709	0.132298053967203	-0.429556742072002	-0.541214180833746	0.411568504572567	0.246776652740786	0.303877653644887	0.022988288368911	-0.171794179281215	-0.385787618624242	-0.72091910046151	-0.118771938173928	0.989709408918619	-0.0302736659642683	2.0440610997108	-0.722999516561724	0.135434991619533	-0.0180152572472316	0.292780059711426	-0.737059444673617	0.436754582126611	-0.178351927598479	-0.128025993862154	-0.0110617199380945	-0.0344824840951194	0.351643746783988	0.409012833314804	0.537199042037019	0.259321609818888	-0.229880251945936	-0.056059463400133	-0.368377247195993	0.330472068620346	0.366474362230836	-0.00886609301034376	0.822782702394436	0.637998991346786	-0.46862697058312	0.439049040934603	0.0698713757295995	0.132765966568879	-0.0421128842614626	0.551780792536483	0.75281700978909	-0.35938783932821	-0.38497840627826	0.215429390048365	0.367001378190194	-0.122727840698854	0.672194782942209	-0.560668265081789	0.45206087946696	0.0574489989012466	-0.149738822412165	-0.479059620015293	0.130004837868235	0.0796051725634017	0.372143360707294	1.71281635376162	-0.293612694545257	-0.0592908661210956	-0.332616014123042	0.0572434263018142	3.11164020874359e-05	-0.0333035009653846	-0.00373552478867836	-0.0279369909939875	-0.549862887004555	-0.0325108397362295	0.383127124888913	0.146022752376292	0.808860355711223	0.0232299868434262	-0.416985851090932	0.360538057432215	0.697246436906963	0.121042238954149	1.07275873860362	0.961972546585161	-0.0191547011321519	-0.360721183099134	0.228925770170612	-0.0965400281975848	0.205600880591854	0.266848571300543	-0.126463415590097	-0.336683148495339	-0.23089112411992	0.31395846466794	-0.852593268017174	1.37226289515517	-0.566124308187359	0.289566670524968	0.126556230413574	0.617588272280401	-0.152319677117639	-0.288101234977795	-0.810196405849146	0.238949916242745	0.1987363129628	-0.0462027743855036	0.298153155395188	0.163987129821752	0.0125579460962912	-0.376808443306312	0.475960985876054	0.0959840095504631	-0.114655671862163	-0.0337772165910155	-0.367896482493302	-0.0685848669853361	0.0139205330115331	-1.0450900214958	-0.292014279980596	-0.172957541006688	-0.374003056738204	-0.590758615565056	-0.323673025739888	-1.16439000840222	-0.0430856996752044	-0.652151155914323	-1.19472249611186	-0.335548569461864	0.470721512295394	0.417811485858202	0.567212834588636	0.532489925466668	0.00481203734397524	0.54058742830585	0.696062415995433	0.608089828399443	0.584021850610074	0.948105595384869	0.165346566731668	-1.40586628620212	-0.680113473720695	-1.3405121631469	-1.15088759177134	-1.1002931947322	-0.552377755051405	-0.565997399699512	0.170709445791811	0.417500408005213	-0.0979406634268643	0.41434093369704	-0.331843311162619	1.25132929584174	0.798002236183787	0.817824464464109	0.831068138694056	0.260893110831465	0.965878368007141	-0.548353645721183	-0.772462314303562	-0.936273197154831	-0.155955775617251	-0.295127915768261	-0.446639365967498	-0.366037660142782	-0.244180292437378	0.175413053135231	-0.152284799166693	-0.112102382449549	-0.0620470789573734	-0.540389885516489	-0.139128619052602	0.0771000078603575	0.402020125772287	-0.301363278982579	-0.330406745004469	0.328907591388843	-0.222385419264789	0.0087584077785758	-0.532808976990184	0.104770320975411	0.312100654543945	-0.629870947385213	-0.448280036060631	0.704391653288446	0.39413948070841	0.257337023074068	0.526792056156783	-0.0977570458004865	-0.980785646665523	0.136893487360678	-0.52203622485159	-0.880972270427074	-0.167610788591341	0.639124234339868	-1.10550998162331	0.830643172289312	0.917311987262481	-0.674929143128314	-0.451229748954339	0.237234867465213	-0.276748082785522	-0.376666560997354	0.0835499430005178	0.152888052701466	-0.655827235922263	-1.06106564861691	0.122851578587019	0.357915476636477	0.260863080912892	-0.471697617065098	0.206115244538094	0.448341732454739	0.970421862172695	-0.26221652316434	0.117664200415432	-1.10036816005174e-05	-0.0242020045194426	0.486411241213754	0.0828472076353496	-0.0455509891701152	0.408344127544805	0.956693782005752	0.494982376116794	1.13180939500914	0.258496197867004	-0.343153660971123	0.116574610017173	0.687682102371143	0.564229487691134	-0.735503355287043	1.75720729906109	0.0234682338182859	1.17571209750797	0.317083505451813	0.582568082204288	0.957652340886451	0.307860150062159	0.492609112690674	0.0494041423357646	0.0127867254674101	-0.575216212508934	-0.175913500124853	-0.0492424547435868	-0.10813127790675	0.879619141253184	-0.118227697938963	0.447345503840426	0.279739259876922	-0.0947408484772481	0.0887340965844342	-0.253888887788591	-0.218467724569267	-0.162007506173438	-0.523477048741341	-0.0959043136301126	0.140456180689173	-1.22215537857529	-0.294741245046658	-0.0979554169880866	0.268751567095692	-0.0521005229637414	-0.43192075304596	2.42838444903259	-0.24270001625042	0.356485311793982	0.230970434481454	0.0223004802908901	-0.677781254470041	0.221296048328024	-0.374317063898161	0.0782839501632064	-0.0854472964365982	0.0889140694294233	-1.51923798584072	-0.292153258632052	0.166075475810688	0.00190547427756524	0.793080620036389	0.252163228777036	0.6577284409151	-0.979040871674011	0.649070112459347	-0.287497203656417	0.434959303356495	-0.316958036171142	3.96090241305975	0.158193358485572	-0.261964918121233	-0.545017286535896	-0.989423129809434	-0.125377529638671	-1.0959092445837	0.162440161426105	0.786082220162494	0.190649650059874	-0.207654203698457	0.70186433281065	0.320168020992619	0.291633173973535	0.328009193459104	0.655947392067426	0.675470602313576	0.215595975514012	0.982627956224798	0.0255902357351091	-0.472839308148559	0.918194897032423	-0.232856307332056	0.337799275448368	-0.846285853734456	-0.100386196438651	0.235630156933031	0.233755764761016	-0.620573245581098	0.440653584009165	-0.28726192577402	-0.334113431603672	0.562034650987164	0.00359945014899278	0.0192193545648062	0.0649492146707863	0.257696302962749	0.207492028079885	0.963875020678978	0.917165418680157	0.279020334523426	-1.27890608157357	-0.449126572451243	-0.789089270032927	-1.56429214326337	-1.40309051882871	-0.182283448704463	0.336231534987809	-0.746197735066595	-0.00792000798839077	0.227583856605271	-0.570839397842736	-0.539375478306542	-1.42180418038356	-0.559682446271398	0.131788548710785	-0.171958240015462	0.355354426628171	-0.660983740806607	0.113968880753852	0.262698260264522	-0.591447552431333	0.32646902216432	0.218885762442526	-0.32612202981529	0.633785683718795	-0.424888782057384	-0.13551030897315	-0.660549956605712	-0.0316657818686169	-0.387444577542779	0.643344397833117	-0.756488571990805	1.38070623755608	-0.188755414345982	-0.675330376915243	-0.789916158777319	0.4823816436629	-0.836092405348387	0.184439936368439	0.328883914940909	0.128444636116032	0.705657129627681	-0.213959019574165	-0.383992337893653	-0.0753806951868716	0.0337996930947281	-0.185674034213327	-0.866548957403224	-0.342284919597882	-0.850842585521512	-1.29618087498742	-0.39385722387623	3.28888740371295	0.0712246187800283	3.77956318276916	0.955666075953714	-0.787471065568354	-0.0360610030130377	-1.69378859760169	-0.759577151226596	-0.572474777955657	-0.0811223324777955	0.576331220895546	0.0103323226999929	0.449228364566275	-0.0893742010263839	-0.655308462945554	0.0192845439756313	-0.120663102954914	0.0759866980279243	2.18903498155588	0.0603638525230792	1.28258034985396	-0.584499888269726	-0.11081981047426	0.500912322527673	-0.686352621544701	0.26345705315876	0.376550149653054	0.0454223343257383	0.513390277746947	0.209322154952421	-0.367595626955637	-0.0146616223245836	-0.513374031520293	-0.374606517552078	0.839392163951297	0.304914019508701	-0.211755736031907	0.217082902377353	-0.281914355726935	-0.108772702207833	-0.517492994921354	0.569282530888658	1.06810224953317	0.787043504015597	-0.189395479805141	-0.0847539203105379	-0.130879398795286	-0.0402937240882186	-0.0169389416076694	1.13217248051259	0.902318756538621	-0.176238994215124	-0.34663902087231	-0.664973362781792	-0.20554549316887	-0.0203793873556778	-0.0801929897592756	0.42702470923151	-0.0363895754045087	0.0780116771512463	-0.0591317580365354	-0.0232245329935294	-1.66997742337094	-0.326886334461095	-0.848003930696775	-0.16850950057122	0.860128460887662	1.36513030128232	0.0579967180686031	0.583300739644301	-0.415540489792886	-0.344131302179053	0.728209518882672	-0.328822112336976	0.143598281627517	0.896988162820898	-0.354827083235097	-1.53595639686577	0.173402196760274	-0.216024001176936	0.185142137241084	0.287994581431	-0.178212806162157	-0.116395800340424	0.141869633731263	0.388074004497402	-0.136721025263521	-1.41410524030811	0.173933889840957	-0.429654575720002	2.85474449218724	0.438556203587664	2.25835606432816	-3.64678917708484	-0.0678730422175323	0.291110481407428	-0.582491884735295	0.122798899293753	-0.721614993905771	-0.189317657884654	0.0833315498823119	0.0972341538656119	0.516564615372738	0.60668903920443	-1.24258411540055	0.0344323997133194	0.547120087949731	-0.00526460747942467	-0.419275047638716	-0.682528015344604	-0.946188123917998	0.320853311744614	-0.451730063676097	0.737127812507004	0.755395540912104	0.493542988848758	-0.0794958075803069	0.586253096605488	-0.043542642399301	0.290992775811944	-0.272620899682702	0.531288404306558	0.223885721025803	0.410881657611206	-0.556011585316947	-0.316329890282599	0.106143827383572	-0.0111518219435654	0.0803734322649213	-1.04907664621848	-0.164206753274715	0.205522047326538	0.143836479992499	0.171618636563919	3.35549331640808	-0.161863395210436	0.52505701013189	0.262471111604676	0.164288450875866	-0.0552252745545601	-0.424363727937973	-0.060846520778531	-0.277880737112226	-0.470680354267964	-0.489489292063481	0.330327418240634	-0.358788978051799	0.470213964496868	0.639168332854292	-0.277794537303707	0.598310200291526	-0.571098755988724	-0.209101314835029	-0.610966396950777	-0.871300246451939	-0.0320872472981249	0.0725556148491664	0.328735573441901	-0.229940379992365	0.804495478243471	-0.134454354193683	-0.392700361523854	0.0791067688048321	0.536015283099402	-0.591461536745235	-0.626018071526995	-0.667842369587673	-1.91104105072745	0.10220447657634	-0.252508151912555	-0.464375883170011	-0.301290364125991	-0.0210818307981992	0.383484495730635	0.513016552993232	0.126901329963861	0.0330720290186639	-0.221064544472237	-0.363950109165694	-0.921547405332325	-1.26171790038521	-0.0676166333238189	-0.626141048073466	0.29669605661853	-1.12547698700208	0.281618561413186	-1.27056328731964	0.117908323395906	0.218502329152667	0.192233086000708	0.138543440943285	-2.50116193232839	1.58637639198161	-0.464376327633308	0.353422500194477	0.460569125883854	0.129932264609965	-0.754327775365725	-0.212465697318545	0.381081411061581	0.486825256728846	0.757212178618562	0.680139694445516	0.502720462601377	-0.0442986339198015	0.475727628687769	0.42588150251972	-0.0106072587931622	-0.0777139258577456	0.230572629893649	-0.492094281873367	0.306130942950753	0.087888398705358	-0.938337154247814	-0.235268480740667	0.629157577547807	-1.0241239992446	-0.0911955464422242	-0.15418698460153	-0.0441361195418376	-0.0751046591848766	-0.0732532760265388	0.0791767017954664	-0.0369900731517404	0.0657169955783065	0.234945678041398	-0.587063550367288	1.0678981476227	0.396226040519037	-0.099330105835661	0.293373052554686	-0.317199350292847	0.145651853220727	0.130520969649111	-0.166390449883946	-0.0617634888021553	-0.619475302742853	-0.397006089577602	-0.162326127070253	0.363844659916205	-0.0390501064201656	0.264288759840953	0.234285828333581	-2.36296472189745	0.274297841051501	-0.984181411919327	0.147128643450682	-0.873973386366307	-0.679709455563227	-0.200349446957032	-0.728662476484258	-0.258750433498824	0.171630681831244	-0.552521095238257	-0.508328807268056	-0.234762164127825	0.0695160357477639	0.00199894729717194	-0.248084240012581	0.699371211833435	0.70207134579847	0.0267863489461081	0.163771708269819	0.944517397305934	-0.16725884093049	-0.264942197760061	0.000212547027105409	-0.51046623526062	-0.271690773921715	1.23241995944507	0.36558332690331	0.111959290829566	0.131820478080617	0.551225719880189	-0.738222687487675	1.28247054076864	0.321857712251201	0.37013404968389	0.269550896665169	-0.325506660463005	-0.948340968362366	0.259952799940215	0.076070807508099	0.358517684944708	-0.0449546209738754	-0.187512335100685	-0.497506579914037	0.287061230432768	0.524082815338164	-0.587560819250125	0.778907043504452	-0.526037357029091	-0.450865869787457	-0.327023264743198	-0.16245162907589	-0.950884867987619	0.419870100784678	-0.549285184875514	-0.0810632020195688	-0.533108324934996	0.435690428150381	-0.0489872970349406	0.472301429559387	0.275525927361892	0.791886077630228	0.798771441710488	0.155489705395486	-0.345154612730755	0.558887128802862	0.512713341909459	0.068184382094566	0.136163321033671	0.0770989059665723	0.698722090993709	-0.602804198305949	0.167853120895603	-0.0879939448783716	-0.521554347733341	0.589240560063868	0.62019885639014	-0.746117980512615	-0.0510470340145816	-0.746786382669575	-0.133033891286053	0.414767643350765	0.356702802969329	0.790442707084267	-0.0784594809295608	0.452447836880204	-0.00510695004805836	-0.391218715073016	-0.410218964172387	-0.88265863457051	-0.331475962130597	-0.443398719250822	0.780639759595979	-0.406937733402904	0.0629632939222237	0.516896093160956	0.366136050299986	-0.652849754799022	-0.772336620961361	-0.257171950032832	0.236789018311863	-0.544890957349029	0.100718960097906	-1.24805723632444	-0.322679354455249	0.399647132033965	0.332267076064883	-0.535501078608995	-0.325335930963432	-0.382718440995612	-0.0882113108762373	-0.0165661412476904	-0.361382225317262	-0.263081514134812	0.227239423737099	-0.280651186317537	-2.66760811371174	0.219406494338968	0.0551227508337852	-0.785446896850689	-0.184934716217672	0.515087026872301	-0.391785769500601	0.846809514423244	0.320765350874764	-0.258175615139871	-0.0455929679210857	0.100191731960916	0.327246187581728	0.123670974528326	-0.241953345843006	-0.519517848761055	-0.486952124256617	0.0444088578831667	-0.556724538667559	-0.404346209600865	-0.0441765001793643	-0.0999724325600842	0.324921327482346	-0.31267324435582	-0.157101752121949	0.309514735599656	0.941291651842678	-0.172754900997522	-0.703463946072338	0.0499028552244953	0.0535469610931154	1.29515738558324	-0.231054892950264	-0.387653839374088	0.291459830967836	-0.411281749944153	-0.0203846886460516	-0.647420317935126	-0.350180982138413	1.70660277219393	0.510392938461867	-0.356655204644187	0.5208409995353	0.414617496890824	0.117612156303995	0.269314117275718	0.233666471873996	2.02531066139381	-0.322205111058294	0.0016956945991858	0.365059459368014	1.11498697450035	0.873238591122178	-0.405367409619189	2.44185366777533	-0.776365745782815	0.190637580013389	0.299758821534836	0.71431033255476	0.809337187133987	-0.906977117789116	-1.42581281836125	-1.50751671712742	-1.13329177590132	-1.4445247531834	-0.156944570877655	-0.183166152242197	-0.763925005047828	0.370656933408276	-0.0108135671283724	0.65672271846749	-0.0947186364351283	0.717785945148087	0.245023690136911	0.928949648303691	0.459964017666933	1.47973221387687	0.270772968687764	0.679085200219892	0.2088235933419	0.0490209259652511	0.12189182121435	0.566486595749181	-0.277920325510902	-0.330735233172423	-1.96319476225609	-0.693521830668191	-1.43037444748893	-0.559732797807703	-0.448484635622878	-0.118033822769493	-0.648805021727878	0.170744998742947	-0.0667498804934893	0.36661977965224	0.426536413253157	0.0175767303934908	1.88118292858395	0.341795977808431	1.10577869431918	-0.100934050774539	0.794293218664144	0.0021967940853021	0.542541368746974	-0.133946350422437	0.0166257895311683	0.894736901860397	-1.07974643025851	-0.759866255100212	-0.594994540106002	-0.17742588112872	0.0158693078382798	-0.137006359316905	0.121006263981193	0.567496528592238	-0.112117692852327	-0.0785015325784742	-0.222846525622741	-0.0159045163758392	0.738729674906161	-0.544274764355502	-0.297052459160826	0.0890986869465917	0.117731155782419	2.40680463789158	0.283470027053418	-0.0347210135276805	0.367769665586152	0.0983221013246728	0.647521973388754	0.659038032054689	-1.16874914141455	-1.32725594155154	-0.492903728457975	-1.07229244645465	-0.441032227993181	-0.175095624571378	-0.484399922407443	-0.513084235738192	-0.520628017714549	-0.338410408235686	-0.176189738536459	-0.202620679305872	-0.0313358099465863	-0.343430603246272	-0.040105998925876	0.672053987111505	0.984676191676772	0.443163121478355	0.545826159399563	0.641908192747778	0.517742278316506	0.320120217269901	0.714891681477758	0.678624053427386	-0.655231772488745	-0.199096913864927	0.100567583394872	0.38779369140769	-0.280739436222843	0.123785781606995	-0.830360280228272	0.155131921101274	-1.32809161139324	-2.66136594824149	-0.232560852544321	-0.394369982986966	0.0525540467382962	-0.472404373097516	-0.267801539999684	-0.578596499065885	-0.481242776671237	0.259114677131451	-0.299510031500369	-0.782658619981474	-0.23479688068569	0.760025014082517	-0.544710540464568	-0.473016280712288	0.870128330345796	-0.725480949338661	0.0704462343153636	-0.0971359093896294	-0.153977386802097	-0.357651012704422	0.288682021992008	0.302379935905943	0.337714041803387	0.521933694106191	0.690737949901531	-0.0393962112564605	-0.261669423877787	-0.00481932119226528	-1.82389516958294	0.146739358292901	0.306236748548926	-0.150521316403373	1.09642589997159	0.848727457311798	-0.284363843789525	0.250661214920164	-0.145599643683137	-0.373767674220267	-0.195349338212885	0.202903160062473	1.14179605488178	0.0208794375584268	-0.460094626332981	-0.314748459232579	0.129348612846786	0.14096744116365	0.478298082449372	1.44365635615536	0.384142732266844	0.0774638028603233	-0.24915808261277	-0.499726861696226	-0.306026671432586	0.0178876162752831	0.225915043936999	0.481127875227076	-1.57904018955172	0.453471519591061	0.88636249934643	-0.12289036659204	0.0258125134735834	-0.453758658532079	0.566780222110523	0.629515852115789	0.0911443389004813	0.0261269904232379	0.358756106890482	-0.3891043690228	-0.0483737604623539	-0.11108821823194	-0.0506699159324794	-0.181882337699516	-0.127727604158271	0.597623339702587	0.791472041877805	-0.286472364951682	0.24314660274888	0.207514542782122	-0.182742472744238	0.0814546965745462	-0.0835506061728074	-0.840218348091153	0.0826942673356224	-0.354540456798875	-0.0757876729507149	0.31717070725923	0.144064386931441	-1.05157676360022	-0.395806587433105	-1.4387238534767	-0.917451450830634	-0.254821038527915	-0.228233740977974	-0.144622131430935	-0.23001410698303	-0.630497024665407	-0.76175099539385	0.122975436928753	0.156923323012923	-0.209739360036275	0.229223933866573	0.409682749507077	-0.122266280123205	0.299538839360308	-1.54564324698157	0.336727078660348	-0.192372993942366	0.0297232852180171	0.00105210715903371	0.118685576487469	0.00597190360166323	-0.874236946597656	0.32043269820747	0.0202460443127129	-0.434824150408831	0.443636878709552	1.39109544722282	-0.195423699006688	0.42290273481223	-0.238644023617314	-0.329658536720948	-0.136751830248836	0.361866156617413	-2.06459412079562	0.0777811169101524	-0.140679826300582	0.09632972331916	-0.0418027573272645	0.29441201925561	0.201692036934707	-1.5430779559674	-0.522782108320396	-0.134128447861422	0.508824890129682	-0.227279995112701	-0.72520434059886	-1.6945814943791	0.0406753462653012	-0.680925141106966	-0.553340752264218	0.641784346326032	0.0176013170281155	0.085454975889655	-0.0153991464522462	0.0597195793059702	0.16411230145406	0.132053179925936	-0.384983154069496	-0.258280576057897	-0.0468682328871468	-0.609791783207485	-0.0810237552490784	-1.21188372118048	-0.558463079962684	-0.00608044124058298	0.278954394730536	-0.366135174702308	-0.34932201372879	0.359122510409744	-0.468859473485894	-1.48397513276386	-0.232179806761342	0.363339747428989	-0.242648357830821	0.246921342777055	0.250909849326922	-0.681599763747496	-0.288940214208117	0.0759189135605743	0.181947590545767	-0.358682321795219	0.488782372743499	-0.39483612124071	-0.410549159940141	-0.461916354891863	-0.270729024919253	0.597381437833349	-1.29744321209733	0.0119453739315568	-0.182978849196237	-1.04339883141296	-0.446090937681348	-0.796342880894208	-0.574599475669147	0.251354270547135	-1.0618336130989	-0.546170734980132	-0.399249350737052	-0.0714978046795977	-0.508023574028843	0.256655773553125	0.19902363626313	0.112962112049858	-0.359986123590337	-1.26148404427212	0.541897446805441	-0.507226900582671	-0.114600630574986	-0.202504347725954	-0.176387231696061	0.0682980089768012	-0.168133165120324	-0.160662960442056	-1.29863586531579	0.218676440055601	0.0573139666094823	-0.345928833913185	0.387901825374514	0.26414081375384	-0.0493458449064936	-0.454745938171279	-0.398132718873589	0.246341684232319	-0.0110691917530943	0.335353981228405	-0.0266271271772336	0.0216219899419739	0.0853528949066855	-0.321052845486302	0.279525107874808	-0.183894271430296	0.0471719977020881	1.46962888822888	-1.63864027684836	-0.63399667915708	-0.418565162718345	-1.53293033006987	0.050488968041645	0.219336242046004	0.116424104314707	-0.575704682134878	0.000764459123465492	-1.91370788573144	-0.384119448569309	0.0637530498264934	0.405896091948186	0.0707313563687144	-0.379359037037434	0.876313583022931	0.813435982193755	-0.132548434179795	-0.966888995423056	-0.32162811848087	0.363483612785506	-1.24273519711839	-0.0726547867242964	-0.30121380400654	0.694841517941556	-0.125661124766743	-0.724495993420713	1.02378573316726	0.572750971656796	0.855166081103595	0.105170995638444	-0.231196658033658	0.427605357954671	-0.12322248713668	-0.0488831424980675	0.523830040195207	-0.732267150805071	0.66096775039517	-0.0848998891383883	0.865793326556037	1.30872208360036	-0.35926992073615	-1.09939029223687	0.0428993925154579	-0.335185225994438	-0.0251965203369116	-0.562844739670512	0.166764829482509	-0.288931632735923	0.222768267988679	0.349894429534764	0.581667100487641	-0.122351838205393	-0.113872040429121	-0.30675093280148	-0.642519408056512	0.0223661400626532	0.409567180325689	-0.0219672499298303	0.080631573386613	-0.284252099306281	0.202662786949539	0.333894764115712	0.317262915337191	-0.0702065411283811	0.39908134203321	1.21939929627783	-0.271355215255076	0.0847285388566972	-0.0100458397626807	0.276544631489175	-0.814926384792463	-0.134126465815117	1.19538620429512	0.228633529200857	-0.187424844272155	-0.580682069862126	0.247625817338849	0.250912129189351	0.101854331190671	0.163018583162364	0.176057401124758	-0.164007220705226	-0.393299949048212	-0.630085057041	0.319332877263432	-1.26402822284223	0.5165963614181	-0.970414985871272	-0.226523086083079	-0.404232522372046	0.819906451104529	-0.0473441600614972	-0.382729265214317	0.227208607578295	-0.744667558112244	-1.4355683251767	-0.304815440524328	-0.763193181856942	-0.104797699520582	0.191824085942663	0.389209720588264	0.0468180730571805	-0.457253336499372	-0.516352889932552	0.0375528676556214	0.414664774761816	0.162493806605435	0.299823810348231	-0.643809744102359	-0.353168782089156	-0.352849248353609	0.296866606380025	-0.0409633043938222	0.172412783902445	0.9623919020119	0.428690431298801	-0.0744367569793788	0.305524392015528	-0.216319426758094	0.512104138268701	-0.0566808314265091	0.927379067451813	0.189579075531045	0.390946344596637	0.436175706391664	0.49287839480113	0.636470408058241	-0.0659770427973397	0.40173098453037	0.364618111740046	-0.0493715213000733	-0.304030157414081	0.394050477474968	-0.286926758741432	-0.751623246631776	-0.201994894591117	0.56190245476889	-0.663731577106185	0.046468602629551	0.554350174056697	-0.216273247655401	0.293159575444417	-0.0763997650124126	0.550447196432237	-0.229533431450133	-0.133082694111931	-0.601312605969775	-1.15328007824826	0.0977243225305625	0.391198816731771	-0.314531390993165	0.0988864012264732	0.0564842352258295	0.556637466215975	-1.06442178220156	0.679986036511148	0.0543017546974429	-0.442727528150657	0.00735668570262075	0.108896758335717	-0.0172155319998569	0.100423300535344	-0.541045029652206	0.307912911319916	-0.083317597268176	-0.183312661805099	-0.0982576830437492	0.256298606139077	0.252486448181032	0.903798023738087	-0.360034217117172	0.43611845962914	-0.137250430861066	-0.106343351740779	0.100463669146672	0.122097800314073	0.149580084547405	0.291123493173914	0.00558473828576469	-0.125520025437725	0.678809317875864	0.771825766204061	-0.00627327199511297	-1.44597586690975	-0.0188377150558292	-0.949644694961195	0.15570922615742	-0.091256441772483	-0.409493976876922	-0.839994762612903	0.753236931076737	0.319146921226515	-0.292739237453053	-0.109104255253395	0.476517810487033	-0.708665909669038	-0.101338863590245	-0.344413588880045	-0.0552825453022265	0.195355823276029	0.124641595098512	1.45345299079543	-0.280840262830673	0.400253119589342	-0.146232177128111	-0.361585308940004	0.484508602794438	0.245832855594702	0.0753145914954547	-0.369934933114609	0.184044771970275	-0.0638146599153852	0.49422349701683	0.133230321484844	-0.209798440677586	-0.024170118814961	0.212565667425798	0.400621546091087	0.38919088163842	-0.25391917706074	-0.0381301215933651	0.171130636169446	0.412307980804472	0.540218280908327	-0.404422324810534	1.23183264901993	0.278762571375697	0.216800657605817	-0.468030122783332	-0.405806491631193	-0.149576818229207	-0.569396101125458	-0.0395599109271851	-0.485506641368857	-0.282037544535315	0.382088039035154	-0.31976981708092	-0.683104313599577	-0.516314837515793	-0.0214635543514522	-0.159477243653331	0.380890852265055	-0.500224423944358	-0.0381788420037224	1.69207568060847	0.0913224177591065	0.156793110588294	0.0873790470124675	-0.194241220904056	0.349661836430779	0.18264318501809	0.330963488455051	-0.88404503633511	0.00668501261535176	-0.197437998037528	1.43788844914786	-0.136775184001135	0.135065671325919	-0.522566828839199	0.653215208794391	-0.116221887881621	-0.0709335118345949	1.11713329827574	0.289201481088901	-0.148255142542041	-0.331566961898024	-0.087843674601485	0.342845871781197	0.87809998804313	-0.14870827093594	-0.511207907755124	0.316122334686802	1.15882991336539	0.391283259697086	-0.633554573825048	-0.033431363150887	0.00234292192265606	0.310391817672825	0.108985560668938	-0.12765955254146	-0.302823805093116	-0.652207107855558	-0.483209566161085	-0.332942391359407	-0.0174418181499238	0.339030476123692	-0.237004467145332	0.00292007584784503	1.06688532852253	-0.149645888356401	-0.0308670344446663	0.297283394676892	0.57976769061831	0.258212867875066	-0.66771679808812	0.468326882752217	0.746092715006989	0.581567345483954	0.297366638240879	0.739169493504622	-0.11991901309035	-0.625277928520651	0.0220545242180835	0.876396679375153	1.40667937533313	0.184572874107066	0.718252507848072	-0.44607569754597	-0.046882110768853	-0.0504229726040608	1.00264746338989	0.311891241632226	0.609027474612392	0.282094558028305	0.254879092062903	0.27210357004666	-0.119632533242331	-0.123592454422006	-0.0839334606089362	0.503119363119399	0.181259662882969	0.0485406161045116	0.156100879208031	-0.35919935242494	-0.182849766586388	-0.230010700208413	0.562100484102375	-0.37197093572101	0.057510274168163	0.163628398566302	0.47922160193696	-0.141930991375231	0.271643735754302	-0.123910287031992	0.158833609055968	0.187337873480121	-0.0383022484717325	-1.28161399990302	-0.531236994161937	0.487935647537483	0.0901858567019868	0.516409633481319	-0.557280551646025	0.418643353769378	0.388437770137459	0.477411584547619	-0.151617071354714	-0.0433901654037229	0.153089126262019	0.305998441469535	0.197939334165147	-0.777440378337369	0.0792463609170651	0.0194106120580049	1.21307989153358	0.614677376111435	0.818903622934315	-0.274703400347436	-0.0229793756305429	-0.202718652957687	-0.240268976159375	-0.321723582359175	0.998169482251143	-0.41698197382358	0.183853044799113	1.03687339528298	0.327461068728906	-0.0245995352703369	-0.159631719373019	-0.695229216158008	-0.521840878655964	-0.910455503585933	1.07129758782866	-0.671947378771939	-0.205225996880798	-0.203883861945677	-0.45661966546545	0.0240059135172847	0.197540320259697	-0.0452596692126537	0.167020191035278	0.379122923949352	-0.184427035642556	-0.274147642289111	-0.139420093208555	-1.39591841483555	-1.32374537405977	-0.478604041062718	0.124417957398595	-0.100278449940826	0.520804033871916	0.293102204545978	-0.537612931335313	0.339720940264769	0.352148039941569	-0.0558443794398957	0.885027291925699	0.294948488357865	-0.0433533202307202	0.0914324229344505	0.56676520475142	0.815911570694729	0.75258134980571	0.199671401373173	0.464699521709495	-0.563613748033009	-0.558057033866016	-0.133875728968045	0.734682084767386	0.421122662595087	0.107219653738015	0.363545609187084	-0.108460363292684	-1.19199124399206	-1.46262636403514	-0.881708548898153	-0.623563885934949	-0.272613188738236	-0.571596537565882	-0.120583383633026	-0.52322310784773	-0.0485146830453025	-0.0212355170882961	0.0863176006704192	0.00607323530096651	-0.265703548982028	0.0043367092079469	1.3070059517971	0.588353466996058	-0.56305578198477	-1.26240830536774	-0.42837104803056	-1.27061645114105	-0.293277248612525	-1.21553420244767	0.943937242139352	0.528780925353603	-0.664626642569478	-0.184368510606485	0.330951099204017	0.113765253644214	0.420099397989503	0.116913160191826	0.466902677677132	0.679199908353224	-0.526404823191675	-0.323479110371899	1.1786339728151	0.643462244525205	1.34955749775424	-0.286853432632544	0.588763744436889	-1.05011215845347	-0.527769480273733	0.817651441274999	0.608244887858123	0.304734447440729	-0.267185674907276	-0.196337429241824	-0.188154160123143	0.265754554380891	-0.20524328971697	1.11547070696997	0.494345789424606	0.171073104739278	0.993707659173741	0.00309702294919897	0.74108634313311	0.540133842871456	-0.139525864103689	0.074655283975955	0.445522680016636	-0.298357215723018	0.187983584132453	-0.160841607818011	0.144611697359543	0.469475867391726	0.098543895787622	0.0618691520026314	0.602434576006979	-0.292932275642197	-0.11637360992841	-0.571734538756638	-0.771851113521997	0.149664496520078	0.0555526545881059	-0.0157306929870276	-1.29161352681718	-0.66123202175872	-0.222108865866819	-0.566679869045276	-0.0738002211775596	-0.563436519759207	0.363173969982943	-0.325348343516162	-1.97661509740928	0.0927624804814856	-0.195100352471746	-0.557893410439493	-0.380002762379951	-0.273477696186382	-0.780610997397173	-0.3882790628445	-0.511370763206572	-0.845213209063514	-0.167094458893537	-0.197220359598119	0.377226259850308	-0.304604123695402	0.237531067325098	0.182743524126593	-0.0358606054985391	-0.806661752237772	0.363005167144983	-0.464400990163503	0.142467325777274	-0.394841640366474	-0.377428261741374	0.442220069693028	0.334128252204288	-0.355535984649394	0.226036436177901	0.14920499527469	-0.684196630521822	0.777737340161617	0.33900723807281	0.69253881494415	0.126380351584397	-0.0809353364844747	2.15780564083549	-0.294888604151304	-0.112544123075621	-0.524492671866644	-0.109850705506779	-0.156055414730715	-0.156827913604538	0.358054902948444	-0.729563485508259	-0.20747462848851	-0.185098986469652	-0.882508153132076	0.880297695609801	-0.113334217828506	-0.172602235193073	-1.42925933404407	0.253471079139473	-0.208040996515629	0.173595165997255	-0.321742759180075	-0.121439773252958	0.122988334864592	0.537135437055441	0.0115550353650574	-0.549889704983179	0.225132764938303	-0.37320791868895	-0.0918491975920958	0.18453107799023	0.46273433248567	-0.290443310790583	-0.635989096310857	1.09739826737763	-0.548835785324184	0.368557119704435	-1.60681819247541	0.0487227412246244	0.252793239552317	0.808779510110769	0.330882831971618	0.300188542265661	0.122721794553049	0.0516971390176916	-0.41404837965737	0.286443974935476	-0.0254690686687102	0.0733377341216354	-0.863593925505025	-0.254791104053736	-0.492879715917928	-0.878640439021779	-0.862817913127535	0.121038863025509	-0.277936529759339	0.407154967893487	0.458977724129462	1.2585476982323	-0.282339670509046	0.457404562083445	0.0211387414673998	0.140848819608909	-0.270331046283379	-0.714645575207032	-0.0089577017579336	0.0858202611461339	-0.277435785158828	0.0730014776749682	0.538679108950296	0.107492136701463	-0.655668609936428	-0.0571294526462561	-0.625702552428571	-0.42339529719799	0.232191464097845	0.285791703707384	0.395415799140663	1.89718262206287	0.515404092981069	-0.0163990682210299	-0.542124766176751	-0.0406129143808079	-0.118036619187554	0.701262510023613	-0.53641193010146	-0.0984524189547275	0.0894234025982537	0.357525748206777	-0.12257906624719	-0.435436851475713	0.424717998817955	-0.390920182139837	-0.426430878453184	0.177482276742672	-0.135703563208802	-0.39671371717772	-0.687858620325729	-0.159259565090581	-0.330210495053352	-0.547797258628539	0.309660863827835	0.378626446487237	0.0216799197569243	-0.397935555433134	0.129751895043857	0.255613089730084	0.814079195718278	-0.395343822300747	-0.896077627175451	0.358842806123518	-0.454001574504525	0.0876886609221021	0.230753007096202	-0.0782984056488444	0.0198816871212484	-1.42928805090006	-3.24377277020073	-0.718731368323331	-0.718750960773049	-0.0338214187287256	-0.381709979623917	-0.302911624954994	-0.210077556605176	-0.334730886777079	-0.430927724688427	-0.0217679949491178	-0.459621779578444	-0.26057924380448	-0.461647937109101	0.910278939966159	0.0987872789493657	0.129814440368348	-0.150612638808058	-0.144342405959519	-0.221062002219128	-0.261535306250876	0.119354060774196	0.146361498480368	0.142005393042918	0.109116383008295	-0.194510708028694	0.00114009953553541	0.274347341449269	-0.520319702089545	-0.0792164451319863	-0.029319279552824	0.206385902518162	0.313806933412157	0.204497162833765	-0.212965990436787	0.0378339340976861	0.28993735768134	0.208518468661825	-0.107683319023787	0.0411899793832559	-0.329747441759607	-0.32764151986535	0.0442007539967015	0.386028623603301	0.298576443050282	-0.719875357068894	-0.682152801168631	0.089206369266098	1.16441584570946	-0.158521400693581	-0.418293415608604	-0.112131032796894	-0.285987945554084	-0.793493560765611	-0.148380081146587	0.198156384088826	-0.512934699063768	0.0654892920550401	0.22866912536301	0.297938963655937	-0.325612444139232	-0.153578392200651	-0.638390685714314	0.0478981684011673	-0.226531718300367	-0.150321519892162	0.148588280130353	-0.197461737548864	-0.244568015122013	0.501431643888914	-0.14927999094286	0.528437626245246	-0.366760598817343	0.359992914317487	0.300708177999516	0.25875046069211	-0.222819845590438	0.220589542385777	-0.198688450714987	-0.0168651096729178	-0.344498977816048	0.163828491405896	-0.0845953738154663	-0.370385552984733	-0.349650554339116	-0.65341293254863	-0.033209135845007	0.365186462211001	0.485365365345828	-0.20868450054645	-0.0611191412307979	-0.0728963478981184	0.341924183142728	0.142036888068049	-0.335873602799481	0.827533799856268	0.445697059005886	-0.102864745131844	0.205330802926479	0.0219780381260142	-0.0170989952600626	-3.15022857611277	0.182512105786885	0.366028100646801	-0.0995116512115715	0.0828142806041809	-0.00256700900849631	0.0317048598054718	0.0537994851721277	-0.137120183975131	0.956085461711755	-0.0837611487204823	0.216139030617653	0.764861731339825	-0.328765629910646	-0.221875510410125	-0.739410876986606	-0.381674690198822	0.4706582943905	0.653388527593844	0.203038597493627	-0.459998623834971	-0.00895524864718959	0.532301233790566	-0.270237441035013	-0.468016662079179	0.329004131277152	0.0888632022587265	0.508980491711991	0.184031333424559	-0.00926604066331201	0.130786596886956	-0.460381774024711	0.0195051422112429	-1.10039700095902	-0.0541131627543785	-0.0583500235193923	-0.281787893954677	-0.213416421257765	-0.107883013154809	-0.00446933114476283	0.853211420608776	-0.909244434944027	-0.146980973121603	0.217628318921309	0.10172163749865	-0.257978710332103	-0.149368113887317	-0.0412825720044299	-0.398713547330273	0.0506971887158331	0.0585694705928157	-0.765825884516495	0.17764041290502	0.285733182367594	0.465722163330544	-0.453863853943123	-0.359872575771075	-0.118033188012361	0.0041108798426323	-0.316689871990791	0.374214324620494	-0.116135191743541	0.691345966890492	-0.40930885683081	-0.698160256765598	-0.0671410074298438	0.210575384567669	0.325885786183553	0.178152189819902	0.391499755943258	-0.155242388435891	0.363933578304339	0.134236155078685	-0.71278815924363	-0.507640194633215	0.316918676492003	-0.0310743396863594	0.209041505002299	0.438408142990049	0.153773051377124	0.0447331853460447	-0.494894115865096	0.0725406998295943	0.366510268527871	-0.207653459030413	0.0482309465952808	-0.35538030232361	0.261029466017679	-0.308738850085472	-0.235875386150235	-0.320537998989399	-0.206740862687582	-0.110789582052577	0.189424378053715	-0.559385683727726	-0.14452879207291	0.615541431138665	-0.0240518694223886	0.431993926509096	-0.0579142004780288	-0.16923035193952	-0.0456807172673883	-0.265496914308803	2.01306622204261	0.252369817889908	-0.0461800825416537	-0.15764340253215	-0.245452353373727	0.302932283237837	0.368496437728277	-0.0943314607681099	-0.0304897376672641	0.53681432955085	-0.0657936228763695	0.17714823471322	-0.626256750501091	0.319533115249824	0.201964435211861	0.358089335232884	-0.391616525604069	0.189065917150991	0.367983710554731	-0.018426351974521	-0.662745815844092	-0.534186378721037	-0.129234085667449	0.403277092597527	0.681860342297937	-0.596126430689712	-0.747285716065067	-0.313737779990839	-0.280612739111624	-0.130564863134224	0.101961353645757	-0.248044659441151	-0.246790041102079	-0.0305672048349386	0.23848421896097	0.404763878264397	0.190479151294884	0.278561953573808	0.34307980746377	0.128694305975033	-0.291888465384002	-0.17355428016127	0.710961276608282	0.0110367411900778	-0.309003228424813	-0.0327201649475115	0.151778185116932	-0.24959022297028	-0.171199484560535	0.0210071996781679	-0.0667392341241977	-0.167306483729142	-0.103569382117608	-0.178792505508507	-0.0478043526594895	-0.0954144972940107	0.498808055156972	0.306088752732496	-1.70804813390071	-0.0622562130013198	1.07541121112561	-0.0485800320621841	-0.0565676341613132	0.182214335245521	-0.162003335138622	0.0284363880667499	0.567310701407603	0.237592782088913	0.607862581838316	0.266481129549166	0.140826051519837	0.0250826261645988	0.449877314608111	-0.0228914547853061	-0.0845469185519193	0.0272516565321678	0.00634217870766051	-0.0925173431588145	0.0279794138080983	-0.152024743948492	0.366386906607625	0.0279067092765739	0.392372689215992	-0.689325400588678	0.303731379686191	-0.20425760504655	0.353060913051367	0.0622847911627156	-0.105559894674228	0.485791382519839	0.402849976551376	-0.606721180648364	0.691070414371263	-0.110719554270992	-0.658181610903019	-0.398987359544239	0.362148532487682	-0.133736696198062	0.084156611527653	0.52910975579523	-0.223191377170434	0.916190142705874	0.202534134278964	-0.545735595517297	0.363321878210377	-1.59432064073606	-0.365717084431192	-0.255442116208621	-0.517845153237858	0.224211664371668	0.110364043421376	-0.0255818564220919	0.109346836329595	0.141456278098021	0.36399504923933	-0.355202070713499	-0.147972130358435	-0.0415985610147973	-0.408018189438626	-0.4463853431581	-0.235479689858166	-0.379516580805154	0.555367963997835	0.311750637746593	0.215976831273439	1.26023302452527	0.231104053741701	-0.787238585511022	-0.0467618614001886	0.060273967805994	-0.0166716265007805	0.258276399026295	0.212468056925635	0.515929119665296	0.382150042814178	-0.548436452933128	-0.273617100272201	0.522530022188496	-0.378861795478102	0.766411935218398	0.647352016378935	0.0458695224923782	0.0814949348841732	0.285001315781784	0.409892057650314	0.27208463507961	0.434866506558494	0.213894073109247	-0.866132850787453	-0.121003591622157	-0.120881999181852	0.297788817191567	0.160737105253236	0.00890479184428841	-0.42682537502353	-1.3112691444633	0.826735215124446	0.678134781420942	-0.369361958497024	-0.325008208322774	0.0246850716714976	0.0317302299923055	0.324657107198194	-0.351442784977276	-0.515624353304148	-0.43636117973721	-0.125201912986074	0.0144403946248966	-1.16817373727418	1.0424133162079	-0.309453048961168	-0.216118006316186	0.109529371575742	-0.221205934702536	0.24653493900532	0.124857248942344	-0.790857589916271	0.139330231977961	-0.203841990266899	0.572939258705663	0.120982276677148	0.551761148100045	0.0846166184265004	0.166660606609991	-0.160718014825136	-0.198229594480179	-0.531068670535071	0.17286038636188	-0.356194846747699	-0.0364241236137716	-0.71997310745948	-0.714427525377456	0.336178458971319	0.11041066902827	0.187947453397755	0.107262188069889	0.222731692690082	0.0782990053475844	0.574395094722886	0.799025081491229	0.621104477256535	0.316005308469756	-0.0633008214598392	0.103471521039164	-0.780539822495383	-1.46962594573688	-0.690527506229885	-0.578976176668423	-0.908420024905653	-1.85064929217015	-0.614326416783885	-0.376548335230148	-0.221717896635168	0.379764110457334	0.000470667922887992	0.525636912576858	-0.00774030018916569	0.347583951327956	0.162281159095864	0.185988364500653	0.832467611141097	-0.503615348646065	0.0911364073795457	0.232202160315793	0.289855484314802	-0.0607838178523504	-2.06194215000422	-0.273058354153251	0.394240883665366	0.569623640838817	-0.142415481948263	0.289677346274482	0.0904499472454599	0.576258371622207	-0.25307781609849	0.226231084371247	0.0454280527595975	-0.15638360204974	0.179263884472362	1.36158330142747	0.624199052898291	-0.437937138784021	1.17079074233103	0.35611218601195	0.0873298534872106	-0.231131799094252	-0.483512703685646	-0.390176237801311	0.20407741521759	0.672792759366928	0.392539867070129	0.0391115191142252	0.128003493818923	0.104511975183239	0.385414135250349	0.441447207638048	0.873353316451239	-0.306117814414679	-0.061688817427845	0.0721797361831563	-1.52868497555589	-1.12201611909208	-1.33247937465623	-0.52932540446414	-0.125427465823634	2.00338181655514	-0.615366535794683	0.160787893602559	-0.929924268736222	-0.22857499620773	0.297516125459365	-0.0647007634429348	0.494335016790514	0.633747023929906	-0.610887538479675	1.55183338837332	-0.0884723871535565	0.118788106733329	-1.55632311385016	-1.47629043618683	0.697079742946814	-0.159595854891824	0.38184610899738	2.19800615332213	-0.842133189854486	2.4219700178596	-0.50441779628182	-0.366814296885495	-0.91735746309946	-0.657973046213199	-1.47261726390694	-0.143373031131998	-0.275855920317236	-1.76818088749455	0.839478805151185	1.13493437992945	0.406572015812641	-0.527387718151079	-0.441601934753182	-0.403189612272929	-0.264210952896686	0.428118639493532	1.12835471020797	-0.0386616632995947	0.347611010005656	-0.151059139751332	-0.445776644048488	0.19992577009783	0.367960052207631	-1.06667046616088	2.10016767639083	1.47622275546003	-0.700243711445277	-1.29360880334848	-0.454838937024265	-0.275884391901024	2.40193390793562	-0.616678969000768	0.0125552781453718	-0.297670244546872	-0.944263472285323	0.51521583955539	-0.426559081912721	0.0114247858321057	-0.213114033461052	0.291104239703574	-0.276344281316195	-0.377363456949593	-0.365382371534939	-0.799927237986497	-0.516722185162792	-0.631715597134755	-0.822525532663269	-0.490406170467876	0.29934622326167	0.336275066510133	-0.538019173023188	2.98392305668262	0.238898135654897	-1.08136757290039	-1.05151906750309	-0.371548155860534	-0.311988846111893	-0.549297716426207	-0.145269163786846	-0.200592952957853	0.0772373711817867	-0.33340086932044	0.0730801688107062	-0.582465732468024	-0.459525692397748	-0.48468645034365	0.216025348597919	4.39404954972447	-0.294291466183522	-0.333867788131594	-0.286340715540272	-0.322410409418344	-0.203964361093213	-1.30807629309365	-0.596424237133202	-0.129886787199828	0.401598162594388	0.316811898043042	1.10485637822217	1.12730263512266	-0.121610586118569	-0.318525230124016	-0.34147328930187	-0.099734365328332	-0.703063060417972	-0.176562032937233	-1.000082014988	0.0193550309089487	-0.010557667870814	-0.240103672427173	0.0206041703208374	-0.450050449993564	1.01325857192946	0.233872312094556	-0.0813546108880614	-0.453871981043896	-0.980089056938066	0.214089069724406	0.387939309111043	-0.013994161879095	-0.538159590285857	0.232346177685297	-0.388410902829579	-0.851965509040791	-1.61752966465361	-1.01254224780506	-1.65104130984087	-0.329564826650942	0.0699983009626058	-0.101289439712287	0.154713139871525	0.298111520676957	0.898439291760945	0.241784450861379	-0.15359634401272	-1.51373090636164	-0.0235179661924502	-0.257503508422747	0.251384207219479	-0.907374910501445	-0.131650290144023	-0.488541356822268	-0.953135886912094	0.786218821060594	-0.518527738702641	-0.684121445846553	-0.855123894099193	0.0953771483880726	-1.02359883236832	-0.03651077013104	-0.082690840528649	-0.0961049979750286	1.59684663098388	0.396088054759025	0.149670491480975	-0.947759959726449	0.263250905392444	-0.371689801456527	-0.310503964433453	-0.0415035941107488	0.0593228545055334	-0.355369793236461	0.291480448350349	-0.18793146672599	-0.148340372282703	0.130349208766616	0.715638008303687	0.00307843656673289	-1.14099230350252	-0.26760264294831	1.40481330117567	-0.107607869863672	1.18635751107432	-0.142469722062157	-0.100621124752928	0.640180174599216	-0.00995707974724167	0.253032076105972	0.575141694372014	0.894900120820091	0.379134115900428	-1.11445712481695	-0.667503813879449	-0.197952234459831	0.078080025442761	0.217996117677498	0.350790953116243	-0.0914632214297435	0.329976922394591	0.100799428660948	-0.547419460246666	0.112655468741412	-0.102702617915975	-0.32577445787585	1.55489458131503	0.144350167798827	0.524104204144405	-0.148636910302898	-0.155764013316734	0.0491594417862714	0.100798750817302	0.322575857779253	0.0167375286430552	-0.252824151306633	-0.824838349297892	-1.34637710217976	0.577364374785713	0.0235932818663797	-0.428198817292249	-0.217112034162832	-0.0836786245933736	0.0778711016831115	-0.193479826015793	-0.50192577609777	-0.190025796395972	0.869352181394474	0.887972126524116	-0.697188825337745	-0.261944486475965	-0.0170452336186217	0.413042043359032	0.160163736928317	-0.664201970752875	-0.281298703598128	1.28106803366334	2.57866457579121	-0.135485698907567	0.42558901052705	0.500986964184584	-0.0783737931174127	0.180873027815346	-0.120036238776059	-0.484206599099327	-0.832230342284345	-0.1018799194404	-0.58086424535137	-0.621225069637907	-0.177719350562674	-0.383032323845212	0.411086516251206	-0.392592488598969	-0.228615308236429	0.209634857787395	0.650651238259107	-0.0450088741489401	-0.0201641249493343	-0.259815886361423	-0.065554622154186	-0.102208448659511	0.0671618402418434	0.354883488034334	0.556766587597202	1.56922448251441	-0.628601272647081	-1.76040469013649	-0.546458797083808	2.0765625657753	-0.52586606615832	-0.0595890985343304	0.0381787493741579	-0.24179955100675	0.282178320560435	0.104873686253985	0.278181176042255	-0.226404444450064	0.466222984584612	0.032709615112231	0.00635467625528712	-0.167229318832874	-1.10467167725821	-0.520198861163319	0.124878395435022	0.363100069096584	-0.169147311313829	0.281399261309931	-1.04943622416501	-0.603709341075126	-0.451715045336243	-0.829251089031042	-0.413010779641088	-0.539798736790823	-1.2104881555274	-0.581647034824241	-0.23977499115567	0.0962412006283202	-0.497160969025215	-0.723966426478739	-0.498241885547095	0.537942852692023	-0.455636498361606	-1.01664055392342	-0.975873020765663	-0.0785772063839187	-0.327400465093686	0.242231898897489	0.0464332653323774	1.35760069042382	-1.04166298792637	0.125970575239208	-0.70336634436103	0.692001812190299	0.819954220811721	-0.164896723832168	-0.521253200585775	-0.804717408226373	1.6636750335733	-0.00391672603289347	-0.970562511249866	-0.54784969480791	0.0540837633272225	0.57855967716232	1.04787193595314	-0.037062534487852	-1.19646311217669	-0.971507872140471	-0.90590581805927	-0.583006206477107	-0.555897208608877	-0.400782291328817	-0.223513061755551	-0.139862230143554	0.0148901763406017	0.374465526032552	-1.68550023062361	0.0413949925502541	-1.15483840211173	0.497118552298374	-0.246688311156344	-0.521692419492169	0.0649290019870047	0.731911958726626	-0.0599956359266863	-0.156892989314177	0.429976630756902	0.569353828864348	-0.913962296480367	0.219281595916661	1.46541983834262	-1.00342055658984	1.42787727095974	2.67806569387591	-0.454789038605866	0.163248515488887	0.022879757250286	0.0730292469869708	0.0220580048031711	0.711055952920096	-0.231796812601285	0.718714172580217	-0.315338752050966	-0.312856991109684	0.249523215611503	-0.0486216924153439	-0.535050764529283	-0.785177752456183	-0.347911473511472	0.191353516520435	0.310951980238091	0.0893906791780924	-0.686596876729855	-0.131135441373884	-1.22368894699066	-1.95585872522277	0.195360388337078	-0.625852602312818	0.112627278951356	0.188788861571461	1.47545935885516	0.312931292886264	0.781270259373125	0.264699378713249	-0.112801310112648	0.263698574520773	-0.150839100956519	-0.248647804295119	0.371963801623941	0.0500981899595512	0.0952149141450746	-0.193792494810824	-0.321173668130528	1.97252099814103	-1.56828441490256	1.74065305694764	-0.691395277872115	0.477649500635677	1.00573806740867	-0.41371068270639	0.660084010637764	0.793252618708912	-0.358244280089953	0.766036299176369	0.607362507751248	-0.0296646449415127	0.0746838497987586	0.677738453586938	-0.106848807131228	0.600871662140305	0.0390317679691935	-0.0596650021607729	0.253321201469018	-0.612529582814155	-0.388381815898784	-0.462533329721905	-0.261783218961732	-1.29546186847068	0.316358133260429	0.553195732843765	0.116076130501003	-0.118520064567782	-0.0497981160545148	1.16040481135006	0.659436812289011	0.976783527716713	1.14679513276287	-0.361374765527823	0.291897081931228	0.0199040485386052	-0.207178728447008	-0.0424608397607189	0.791297583691852	0.0567392906086581	0.00386150328278245	0.479686778975448	0.488988734512582	0.327774336191552	-0.173765769184402	-1.95423980766563	-1.99436817930526	3.21941171018159	-0.290811582837811	0.180790920554621	0.611526159188889	0.999048088285311	0.336028606022473	0.636849283487545	0.714849346402268	0.212542940976054	1.11273241420708	2.38301327683351	0.814883086578148	-0.134173109332637	0.0323465026723472	-0.307027322300261	1.19268990404383	-0.402143800042989	-0.448119977499754	0.702385023590441	0.449028760290405	-0.665837673494658	0.353855886539761	1.05234754310069	-1.65091503158564	0.166264716286004	-1.44258710613914	1.15763044170639	-0.606425036984033	0.608928860322664	0.85707420807667	0.86389698511913	0.264298245056708	0.757909130230588	0.198846075009383	0.631551630267289	0.202240757257981	0.677729884604204	-0.416732979179136	0.069657626957043	0.124616509090654	0.200851065600694	-0.412665978000671	1.02241778164107	-0.541707998580865	-1.54092199833499	0.530128839221186	-0.782370214579114	-0.326956748568654	0.623570782403359	0.950063435641003	0.97454379938896	1.2870697688469	1.34069504797604	0.631300699409481	0.0307730626237328	-0.286975719278837	0.953706636558758	0.250808309422974	-0.160294190242253	-0.368915661110632	-3.94271321541227	0.433291071708933	0.290917800928504	0.282131795067229	0.336398188794684	-0.181135908622615	-1.70457726001617	-0.445154800750422	0.385362186297619	-0.956185520630326	-0.00764296306041019	-0.273361587373226	0.761860995434106	0.596368446526436	0.735443677200215	0.252179163163674	1.49993343587539	-0.129984700451355	-0.0233566452418975	0.0628656290785523	0.623090665348584	0.13047467126632	1.04177332873812	-0.154884291485609	1.07787497953887	0.41901868915907	-1.81352871328039	-0.427303452780796	-0.339209057438413	0.464825604797789	-0.132421230719635	0.384226766354921	1.25305589989417	1.94944712540967	1.08635971984402	3.23048436579291	0.468877642323412	-0.0893503885032784	0.911741233598678	1.04209101442857	0.876009546330676	0.238799222116142	-0.349574719303712	-0.601375615601696	-0.315046857660153	0.381436432863852	0.670203993546092	-0.167653899044607	0.553293649905802	0.743510887084698	0.194351385589949	-0.383752051274946	-0.685874037512423	1.8976721517443	-0.476569956447371	-0.0712998289794295	-0.501766407663115	-0.196484943530458	0.47614034694608	1.25153928970823	0.207324796577374	0.412077023266078	-0.818536561556526	-0.97672250225609	0.90413078013585	0.557721535572698	1.01869657613159	-0.222643615177716	0.319865196974982	-0.813330160788068	-0.0335284633262405	-0.75549432610518	-0.318884991913428	-0.124557449808527	-0.71068317688262	0.3220022735528	1.48429260604408	0.0177596796865601	-0.413368815040997	0.082040948499787	1.26873006399672	-0.503366650481992	-0.0436300855395438	-1.41775203746563	-0.277808362723674	0.189512869564789	0.735617504664025	1.05046701668881	0.256970941708014	0.390398868443681	-0.218063167634902	0.681067936024581	-0.315029862950427	-0.633170038639975	0.120360060842468	0.658148486136803	-0.489918766099504	0.114082979614645	0.359501119954723	0.792350396629043	-0.0664000701321024	-0.0820420978801486	-1.36552770361508	-0.1776178878753	0.542618748334024	0.375084354192283	-0.27763089496467	0.135064867767221	0.336491715754127	1.18585293790155	0.860851893413448	-0.100382456596998	0.65179461686323	-0.739003099073115	0.316849119895032	-0.372374483625422	0.5435537140163	-0.0211422901660059	0.837148133131577	0.528298292564921	0.499455688038414	0.211437790126341	0.606824526299933	1.68592635599349	0.930744153574695	0.288004917461026	0.120693999797437	-0.730975001103949	-0.122577079092106	-0.294741703310436	-0.172408541937457	-1.21742811002956	0.0697765643887656	1.23157904251779	0.637795701626535	0.0583027438377557	0.732399645053261	1.42502419719959	0.476749714759841	0.343129396325359	-0.010437308096656	-0.844715323112445	0.7834949080419	2.0456297402908	0.366867567747716	0.256595271428669	0.67011245555592	-0.21558245071027	-0.707476039253365	0.565618461480314	-0.437327662054431	-1.32541155455495	-0.215270717376	1.21119100900385	0.0217015943021204	-0.0763481993325514	-0.183391701061389	-0.861198360851739	-0.590459857366383	-0.561972170662447	-1.26691788655334	0.107822803639722	0.251254518278779	-0.709095519309381	-0.0993598185334261	-0.76903868446098	-0.127267989125047	0.382082856524826	0.769433529755996	0.653310726764455	-0.0660165543719301	0.416318811726827	0.219377671719545	-0.0948262349340326	-0.797590289760686	-1.18043738738907
40C [-] {0}	0.656098455690344	0.575805888050394	0.267197703371331	-1.13987662374988	0.236614873643454	0.756458582537263	0.237094609318359	0.288826380445874	0.627038317564669	-0.27249312481907	-1.22553963479195	-0.357245496097798	-0.438213278624309	-0.232814750460115	0.254141555174784	-0.8635727653944	0.0789500874355794	-1.03452825081332	0.156096038897187	0.526122093690562	0.164877965987845	0.122561770434141	0.853229980811222	-0.2232275289236	-0.386839372713924	0.00418976343507941	-0.27058636651023	-0.179684192140616	-0.401322009401832	0.673203378340077	0.216153261617664	-0.952978421051541	-0.396230526557021	0.188547385792753	-0.5129003767922	0.420599349183755	-0.0475996964435942	0.571953826645187	-0.0860058956312655	0.239002501150016	0.648625855672017	-0.151475547702072	-0.580423958591514	0.0375759915627118	0.412137745552855	-0.139550859940106	-0.125930275787265	0.0791780326838795	-0.892433585396298	0.594222400426681	-0.495059031288265	1.06724799615124	0.879760999386312	-1.03412874444304	0.158713981288209	-0.0750236460518931	0.266147698923375	0.100845883305521	-0.116816099625344	-0.11057947243385	0.0702996437271823	-0.292090410373639	-0.670408790769689	-0.301125658986484	-0.463668591448653	0.913846440125871	0.463205493553278	0.61261898363775	0.197809786829805	0.133745411406563	0.178148114571759	0.298299502243926	-0.0545126675358523	-0.582768001107267	0.218618034727884	-0.94795353759252	-1.83663165878179	0.372131702762696	-1.82190893401811	0.345110508925227	0.0434934266083715	0.62137671262161	-0.402101305288981	0.615254361331815	-0.401462999994094	0.296247995809119	-0.476136782820501	0.306295983365557	0.0405098378213283	-0.0766661315864035	0.0628615965583926	-1.0019481852579	-0.351071954678923	0.034605983172186	-0.183256157543941	-0.595662868241581	-0.671034980862297	0.120171310364334	-0.257986928095708	-0.268016754492225	0.0264271109885305	-0.660920593221777	-0.0338657772660213	-0.281521347849494	-0.364942104063488	-0.311603152634319	0.336441458063635	0.0279255113622851	-0.486330430572636	0.494052937168959	-0.262038208960762	0.0754285077675117	-0.169187662253458	-0.554993531375447	0.188941745939309	0.384108712389041	-0.148509181669998	0.130382596708232	-0.75156505833691	0.341309784614258	-0.890988141027169	1.12646234633871	-1.02007394974735	0.246831839610062	-0.687855681926751	0.531645453769604	-0.252573465062204	-0.685461577283622	0.670112048153945	-1.06104501678117	-0.39142605001988	0.691716333457882	0.714373100518376	0.423394290789395	1.0284367593302	-0.410717108029432	-0.0814784295667634	-0.609643423928151	0.311796148919464	0.572658684494492	-0.667351044721738	0.225707910504955	-0.149127964592382	0.502569459388348	-0.704747816684906	-0.555312300596356	0.397233925814139	0.288495045459457	0.70871311673693	-0.84071620509704	-0.00997287171732242	0.577510634101253	0.137025515941219	-0.727650509231189	0.0343109023459887	0.531617096725759	0.572678237471972	-0.773964163819915	-0.0450306660797682	0.605769480320635	0.135884549511191	0.193442403199431	0.299255011137191	0.185802698729415	0.224937765197182	0.619827983228814	-0.522721092453132	-0.114594475755158	-0.256208927855094	0.210574630661344	0.0225280528147205	-0.435657885022944	0.561120739933774	0.425069377650689	-0.0937191483689617	-0.278209175069064	-0.155138962055111	-0.0675731560492211	0.605697095813249	-0.379377916843285	-0.241173594309238	0.559902910010704	-0.133274775447617	0.625715198570186	-0.586066158422119	-0.534733380799289	-0.538545106393122	0.119248516371153	0.642269201957998	-0.930641306950197	-0.185345384415942	0.145488592897214	0.294229118679914	-0.0614193109888791	0.164966744710426	-0.113655119110804	0.407353289338628	0.80478564076164	0.0547049162509334	0.353507553477205	0.12270839381431	-0.122788070930177	-0.300674406876895	0.794179722062377	0.756402059257906	-0.0735089602103259	1.01321504267474	0.0921237120505621	0.351896108437633	0.970830039707014	-1.69065453820822	-0.0175601248189974	-0.0714682442044295	0.176022103495499	0.460169728922842	-0.959654674380676	0.267468361523927	0.351942919559227	0.0728919880326133	-0.233929450052596	-1.19900029066102	-0.143125785321535	-0.518153885733705	-0.242722276305281	-0.0990169817216738	0.807874991344286	-1.01236371911382	0.572908931492553	-0.495008279339594	0.208866656081378	-0.250238845728623	-0.0795019955496884	-0.203118904586333	0.0945214239264454	0.0391511668376669	-0.305146987003058	-0.350620264000865	0.128926859052461	0.127340695915677	-0.303897133599399	0.226891483397007	-0.183283466618535	-0.769886189726808	-0.283156490507649	-0.55067924591968	0.728333434890005	-0.653105646872388	0.33986273098082	1.38039395021678	-0.203497878864814	0.0314773951764827	-1.31132049522443	-0.569770113566741	0.0485850687462786	-0.902502232654719	-0.0231373662062127	0.201161200568068	-0.148705235610456	-0.0528725172796219	0.162773333848264	0.601939469707228	0.0707017458141312	-0.286671858966874	-0.317750296665819	-0.166717507631824	-0.735859406324023	-0.495531948557974	-1.10349411580325	0.0181776339811219	0.0513892100417455	0.595494837455428	-0.120373028037726	0.0838815416277107	-0.517514379382368	0.414765661701172	0.402114835614313	0.490757650513395	0.3767470206706	-0.117529981989066	-0.0823521246527481	-0.374123356443985	0.456068356821784	-0.464087914149515	0.387891854997784	-0.0793871115483585	-0.326321593621085	-0.16815728608093	0.219575787220583	-0.706043673066866	0.431150863285554	-0.0875723527456546	-0.0374347684709239	0.149095955556447	-0.887386926120119	0.588664083568612	-0.651778504121992	-0.00247951408095606	-0.0596898701316308	-0.125476450415184	0.688893113811894	0.618947966737367	-0.228667083614702	-0.730585550588788	0.544286110609712	0.38664497302627	-0.64825055259672	-0.427900909786063	0.084578064457769	-0.855912479686107	-0.347866982266227	-0.0246698249457338	0.0825859573657284	0.257258653207874	-0.974747162612754	0.16206007593745	-0.150464023537211	-0.120306894716067	0.390884808752567	0.219968776602364	0.34240091208084	-0.106847363272025	-0.181443472440481	-0.598032054614103	0.17062631253108	-0.469064247392123	0.111284960187253	0.306062694817254	-0.21586488777242	0.0259301984040806	-0.0239486681609891	-0.509324912051026	-0.276496799065858	-0.279894081135992	0.831645395991523	0.25819108913066	-0.223442238979659	0.649323706036156	-1.53950942282168	-0.121048258373624	-0.331365478370282	-0.00735035488503522	-0.065088403886229	0.563367221109324	0.723505965067251	0.0712778146259404	0.25541560938677	0.710551357575251	0.0490878455550077	-0.0818480075800149	0.15065279971986	-0.297528882963933	0.0302574879595976	-0.0689168767277569	-0.110755094534057	-0.583268481520543	-0.299909163564531	-0.306941677211999	-0.0543371305253243	0.512013014966122	1.06977484516249	-0.136705188526837	-0.156432616499939	0.529427420186822	-0.182920735516862	0.413845832186631	0.0868555681320729	0.651448844635129	0.0740650089139186	-0.392876085553449	0.461236737757634	0.121368485809099	-0.370134862990736	-0.196981937828442	-0.192015271733387	0.252074713271317	0.446193824689578	-0.683941445766848	0.105375715588536	0.0111480106521135	-0.999556405555041	-0.553795299339984	0.348451349528737	-0.355723653040622	0.238275926234632	0.233636241059716	0.483928863883294	-0.463700520760678	0.40163347692353	0.180293263823612	0.0679150370784989	-0.705873079421357	-0.683592276337458	0.657900445416265	0.130794946717029	-0.301551978438811	0.0223175955851902	0.545122576486098	-0.434958602666396	0.798872969136378	-0.303626271386814	0.417596011123947	0.389312275635879	-0.296894963874348	-0.484211379116098	-0.578815725664467	-0.672392956458967	0.530505954153526	0.477477311200167	0.123292750812886	0.0580961060716999	0.66433286329056	0.371126799896849	1.01690510646314	-0.151429703882723	0.622450754001348	-0.892321416872285	1.06908835496955	-0.17795834442072	0.341787978530181	0.0133690730611571	0.527110649924653	0.172448125554684	0.307480376177103	-0.76955222357619	0.679033644152217	0.157928831222919	0.313954696020435	0.404141673960705	-0.0299488130391885	0.349963659217822	-0.976112599702142	0.0456201974521008	-0.102332457315404	-0.222293697958732	-0.14317615969404	0.330840100728593	-0.6972131884926	0.279972900586959	0.162616313963289	0.661945785822571	-0.215122204840528	-0.23620185831742	0.209693728704212	-0.24914106471081	-0.528803278128882	-0.763918263017741	-1.16638923084881	0.0491186650357007	0.225332266054664	1.55464609169593	-0.0906693935996596	0.137989918094555	-0.673299264307632	-0.0210339052875497	-1.32260463968305	0.541836255349324	0.187132936258873	-0.451340829988546	0.106827145604433	0.300854574210918	1.15998459617997	0.1323544471396	0.573174176529581	0.0568438762710983	0.0336800091292003	0.649162481198239	0.263300068817331	0.20929107141478	-0.0804223240789092	0.462877867336943	-0.0720830515406231	0.0563959554945983	0.207053755010013	-0.954160072383665	0.401458410105369	-0.736128358892751	-0.200913789903598	-0.406938463395258	0.139296538350646	0.4120811567069	-0.287936805656269	0.154576963745643	0.0519553466577631	-0.33765405407878	-0.0266153015914903	0.239724197497209	-0.357335059839249	0.158840964466507	0.0894817535149874	0.53696329026954	0.512883018631767	-0.755866898862225	0.232334242795902	-0.325494964314278	0.375394775462066	0.097141011892813	-0.487439857552882	1.38500294355445	-0.022620831488408	0.539393015000198	0.453259647096017	-0.317793145348287	-0.825031288473392	0.672075273592153	-0.187273644970376	-0.101258101551697	-0.0194019720842668	-0.594180462389707	-0.78488339727935	0.45589651446048	0.127680778098322	0.216862164773376	-0.422336684060824	-0.206495749583938	0.426975600599572	-0.307999882976274	-0.0199080790216136	-0.56012240711678	0.476350219388583	0.271575712436892	-0.34835256531443	0.146507428041304	1.05743126168481	-1.11457542220892	-0.41164319791841	0.798524983728245	-0.338495513366464	0.375122169573347	0.322550543539975	0.198307965905933	0.447386125318434	-0.125645134580554	0.359238005359498	0.650351235720725	0.127818914526548	1.05621881332249	-0.416847580793476	-0.417179774767141	0.984255187766841	-0.639478209985729	0.601913468291138	-0.13187052186035	-0.181504364082118	-0.266663401351131	0.766298181571714	0.811115784336001	0.165013942417926	-0.334222768226866	1.03739934723046	-0.498622949993768	0.180447002477001	-0.417373629023027	0.425245774391528	-2.12245734058373	-0.646986787889882	-0.0571240926754785	0.192667080364833	0.791492877648833	-0.287403076111308	-0.321902493771996	0.693075126123765	0.04586650249595	-0.513193847397621	-0.455835005441754	0.681013755236916	0.25329811181022	-0.172230482255891	0.477861782661832	-0.229152681500417	0.184868681470206	0.449332663108854	0.0806241958392799	0.397858347076412	0.0426410311937892	0.605071084944796	-0.02971779083532	0.619486068177434	-1.41521968402466	-0.494951933740327	0.31438448236846	0.127850094759783	1.06754270069527	0.595025260953319	-0.451555410402006	-0.673118474887102	-0.774144972457995	-0.353898996111377	0.218401134339451	-0.551423404866301	0.159486953203298	-0.140128103916247	-0.189057086305535	-0.161146759104472	0.152428233297598	-0.422929354719362	0.133819946706427	-0.0400115239184806	0.0506072107997854	-0.601292845030123	-0.298734666749873	0.466056387482445	0.535469979859691	1.23720440632268	0.465157085486899	-0.299280596313991	-0.758286135747482	-0.0118415998329561	-0.495123534950259	0.330433078862996	-0.474692618650788	-0.893741610530378	0.557341087296342	-0.377887917617354	-0.642241065553834	-0.0130214950217749	-0.226858211029413	-0.491322218700352	0.671564794998699	0.594313713041319	0.469697347134897	2.22188548977091	-2.11282816693017	0.723194370261359	0.204474696110801	-0.00161274772851722	0.471972264144312	-0.00265573507219132	-0.315003816867785	-0.353885428503766	-0.17573790655347	0.208877631536982	0.082022007332724	-0.09225569070417	-0.417700385103535	-0.425364931995209	-0.101355683568137	-0.0209828252424616	0.472494699132864	0.181516554425096	-0.842193874882461	-0.0413565183998983	0.932611829326023	0.311927203778369	0.294190906137391	-0.671789228200393	-0.296507827378624	0.31210319438718	-0.405131821177704	0.196160758500647	0.0493193454656773	0.989780438138115	0.0912071998227577	-0.639447450243357	-0.0365350995629872	-0.361605071932001	0.245859488530278	-0.0910118630399935	-0.305312700537286	0.252974168926045	0.610406829085794	0.320138740708614	-0.663382271621017	-0.0556595799096747	-0.598538562306344	0.14129277891173	-0.205092054781667	-0.00674579805681467	-0.0248679618093957	-0.141768646111111	0.292937120809392	-0.32357740724862	0.410410741127968	-0.390464445340624	0.301520725233549	0.130258912690738	0.505790844856719	-0.187055741825168	-0.369365918168548	0.0641653020647294	0.114337782907562	0.285442325600883	-0.50909982730975	0.00913231048305885	-0.350686940389822	0.0625440839096749	-0.259600621331935	-0.29340024689449	0.367685643213694	0.0795230420195413	-0.185846691256524	-0.329900070188632	1.24431313274222	0.101610096043212	0.0777662092897194	0.619542427865998	0.393409443816501	1.10772517116822	0.513223229664486	-0.0295075358011412	0.51942213648104	0.367143772368273	0.271800914964408	0.0476357403918335	-0.186551711686589	-0.110519757212483	0.377417818681708	0.101555760821238	-0.627425752748121	0.139403832318584	-0.697792038131842	-0.00584002075845961	0.0158353216621398	0.302611904067484	0.362638162524511	-0.118005271819324	0.467279098354139	-0.424604411843729	-0.683912631628376	0.0141049414382822	-0.534763800641961	-0.471423973595748	0.292300288485658	0.170039869344783	-0.29452956603056	-0.129876735281202	0.358118931009747	0.281738328781821	0.387864730122653	0.188822231299821	0.674440390550351	-0.159744630755737	0.0573983128994524	1.89066700239973	-0.660689938475701	0.164513662645704	-0.402748157195614	-0.0294145524020479	0.181864591734499	-1.0547823416354	-0.360475374945023	0.069253968036212	-0.42212720269221	-0.095298069404497	-0.119825252934555	-0.188598592749236	-0.127796401458072	-0.271699997904437	-0.35968946985469	-0.239645770954543	-0.314826140938978	0.477429667580384	0.698033732011617	0.131731437825758	0.248852929554836	0.0568666590961059	0.112985375576317	0.552616238680473	-0.145558905894558	0.22097097493677	-0.0211994893182091	-0.672071459142496	-0.120144437462994	0.0694539973011049	-0.162192715614169	-0.274047098330215	0.623773231609876	0.237189042194316	0.439088935318317	0.276476610322893	0.183885214199272	0.195701839413907	-0.115703058190356	0.614224698100488	0.665976317192929	0.209581058859808	-0.164459487725243	0.78758927325005	0.167937946650618	-0.209586338363715	0.0325040755741706	0.112167948313562	0.286730606808137	0.532005568083943	-0.454697491053783	0.542250817531514	0.186081190526414	0.132137347221913	-0.195503068884456	0.0528023843441947	-0.488011143299078	-0.0718064156993802	0.198727125352754	0.00208738412678657	-0.447235702729244	-0.22649212033712	-0.0184334485307283	0.181373511249724	-0.131332145172885	-0.195151890668817	-0.111322490304076	-0.586357292526418	0.331389064838544	-0.455168290872996	-0.238922573382488	0.171584536844185	0.273595558667047	-0.380443102169809	0.352058895622992	0.942517449860226	-0.5293803683348	-0.722332279795173	0.386522167294521	0.563715700674916	-0.785432257459671	0.0352340513815172	0.232903782809927	-0.148069872966869	0.530013501540355	0.292007637332055	-0.196771257025803	-0.772564044998316	0.123420295148052	-0.315649352855694	0.956097296594657	0.0160182282780013	-0.0172325033918131	0.229422463699233	0.250714081410186	0.100105356540643	0.125353622555389	-0.0209466837632768	0.186385736185564	0.352727495257692	-0.00450505774438841	-0.0255302952838561	0.229655355558209	-0.472348258623937	-0.658477957661405	0.365576517786375	-0.391770909955614	0.105622695292022	-0.358305240116704	0.00105152610666481	1.17177788360742	-0.216659084974857	-0.113830833230653	0.0984347123342508	0.229515342374	0.143060341665628	-0.432707951545298	-0.113968689457571	-0.0771910966404622	1.00727397701734	0.020813597330578	0.645031792419463	-0.57709538271326	0.199307319854182	-0.11474862756	-0.515271455970105	-0.416675137183742	-0.801209886775283	-0.278534225054406	-0.218988122311002	0.0362201832593955	-0.642037944651102	-0.170690693216172	-0.0886407669733663	-0.0823345570942804	-0.391634356185185	0.194304246822404	-0.123280002226586	0.310254795769064	-0.567014358616592	-0.442359859715938	-0.12853427384987	-0.215856534257361	0.0757456582969385	0.0909190546252419	-0.560835891137939	-0.867171521393769	0.0946592323953352	-0.0713712247641534	-1.0551495286306	-0.486415292007164	0.197321577028079	-0.162370666451695	-0.0687592069672639	-0.464492765103685	-1.14301795526887	0.0852708027693072	-0.233343221683393	0.436352378010343	0.749396726855254	0.178734485238471	0.478874600285139	-0.105870965801572	-0.140586269600228	-0.279765241565964	-0.330830674609002	0.155503435471233	-0.257077534923557	-0.595718544456433	-0.0736015658611244	-0.275784444721245	-0.404139878163584	0.178209566472814	0.0650037512737695	0.329344115425759	0.109472723311965	0.529806755870178	-0.454377594001033	0.275844150296324	-0.0658235995943702	-0.712570196989263	-0.0600473580166873	-0.352970188857329	0.210714468159861	-0.574927942369042	-0.0669062690135762	-0.252006587287243	1.01000354319495	-0.493935266563371	0.496949694770818	-0.0648226190680291	-0.143788202657156	-0.254078490775838	0.182907614042992	-0.0852361786492666	-0.0459162039441146	0.146170820999697	-0.337966861430767	-0.238383295050935	1.01231507072804	-0.508081932611603	0.279950452482592	0.693112523288128	0.683812981466519	0.124628773200437	-0.222041389603562	0.43735976034878	-0.424733506069766	-0.628042282819577	0.0119720951577439	-0.110815791871213	-0.627616344557346	-0.273710829558758	-0.333223226634543	0.228071992384495	-0.213646163984757	0.478094692398081	-1.08411537391606	0.597963528391102	0.482206478968539	-0.732393667109341	-0.218708395022586	0.0954298150956334	0.463746434722461	0.296327543874551	-0.015021444297169	-0.104304074509968	-0.133944852923602	-0.182023629349063	-0.332909196147783	0.155451194775503	0.108977827710226	-0.421581434149142	0.543155635541202	-0.0899669154665644	1.09029040526719	0.571609160743168	-0.126605913298483	-0.0216212949542856	0.205636929817611	-0.0506390178091633	-0.129774772599855	0.287328386716868	-0.545486805616934	-0.152729799315763	0.0850480109479678	-0.1245305149715	0.421078920871192	-0.14763211660152	-0.137344567947156	0.0993327035165372	0.339079973831139	0.28712059717903	0.305825077794529	-0.422990639610718	0.0552885256343046	-0.230355212938892	-0.053116266689736	-0.68273357190963	-0.178633608782342	0.221325129804521	-0.219287812454346	0.568511014786921	-0.093331662278861	-0.0372604574501866	-0.97936656917556	0.358734877435662	-0.0413945681129518	0.276928239777524	0.118328069437974	-0.0723132282998161	-0.125013569921329	-0.256306986932194	-0.131093295451236	-0.125369656658471	0.447563659835316	0.0916198278857495	-0.0153279728249247	-0.162906193327524	-0.379672514212889	0.0600138490581256	0.0887090038322099	-0.300665028897322	0.422526676661676	0.34110664958347	0.00684223614736194	-0.224189533940577	-0.226648224340086	-0.172332191854121	0.390433983404646	-0.0750493158194691	-0.171775257526228	-0.452331476389675	-0.371807675056898	-0.0178188264715494	0.0957777540947303	-0.24602881822891	-0.149367784034992	-0.539694993097599	-0.10220847301679	-0.232127257752667	0.227501429252911	0.297346588198764	0.279079311016269	0.0660846609721632	0.0125923209428906	-0.141153799247258	-0.317511752303426	0.777894301934126	-0.379517692359315	-0.0859889964491795	0.0583229645368661	0.591575217221075	-0.424575368530335	-0.799497869843685	0.230699025617646	0.14059072112519	-0.0865625180333222	0.0237055655704844	-0.741913140152415	0.0381520448631546	-0.0308773994930535	0.125847519601552	0.46646811299778	0.154118499410388	-0.447977682082833	0.339663047685042	0.216371688009312	-0.335556082623788	-0.0865646444452241	0.234731991888465	-0.289899786730605	0.216836943213825	0.174875096523166	-0.410617393033695	-0.170588955090768	-0.160215437368706	-0.514581066862069	-0.212541725079726	0.29178643310861	-1.43237458173977	0.339272876386658	0.134623675757108	-0.285225469082246	-0.524354375109722	-0.243761107021556	0.170212066931223	-0.068909638750635	-0.0736287400123521	-0.481822603086989	-0.617336876595907	0.259064421008352	0.165267807840304	-0.0909513594136898	0.0836954210785669	0.588943685835371	-0.526702816752179	-0.141875097545882	-0.472908136931256	0.335323343808709	0.235614855716322	0.302441417453892	0.214051503317868	0.193962419654044	-0.119127560307754	0.156480652469726	-0.122253985072787	0.364794989668767	0.127533986111658	0.123893449275309	-0.393334567839471	-0.216668400066239	0.0852093814392467	-0.54611189129881	-1.07617756301836	-0.235876971041934	-0.421881518976511	-0.453287988192364	-0.0934160055103185	0.653530046146236	0.813133291190059	-0.442728630231846	-0.407478338370661	-0.278379512166767	0.16231549880025	0.0538108071124727	0.306645096958313	-0.87088022105105	0.36902504840132	-1.50798736466891	-0.307152845195243	-1.42704038919731	-0.00909648271221822	0.3354893196532	0.48965777745748	-0.412472426921134	-0.526170703741368	-0.907061008767037	0.20579906336966	-0.57725726103214	-0.434683698834125	0.199931379750631	0.162405037725022	0.431107393737434	0.137535833566689	-0.588000747694713	0.173452253274977	-0.0677081911810742	0.110792598163842	0.0708117424926664	1.69589923201174	0.101530834045789	0.14790551177389	0.197608631957219	-0.468346474586889	-0.105177737017698	0.00838605899664631	-0.692879673114314	0.385769091164578	-0.0244779986305286	-0.0226749928048377	-0.263451433179888	0.54031714700152	1.13330539751356	0.762966457098026	0.780060558731801	0.176359996528165	0.177153872091338	-0.615968106292106	0.31016820885356	-0.364363963303216	-0.292945486393236	0.152495063731476	0.319931973270354	-0.2257985359481	-0.631345622943461	0.00493543149349337	0.227150978165847	0.589068686445568	1.65318106723815	0.157262447800558	-0.156097157473672	0.159957529841776	0.0920186327582781	0.543615855848746	-0.392906353720822	0.0586323872247798	-0.581067231401938	0.472744293642414	-0.89659788446708	1.30737938319632	0.119155583384424	-0.0598923226927988	0.275053338718378	0.236193626477778	1.17910439416188	1.33142262617129	1.06486538188077	0.0141469710772926	-0.105104559329818	-0.250584191802337	-0.257735218149684	-0.0439010765661143	0.245800472429138	0.210236982292506	0.405863934381255	-0.530470408880214	-0.0778328194897027	0.136331807759723	-0.0864102861045554	0.0700844431390307	0.041837487573721	-0.257465723485787	-0.50257946397856	-0.299615680102747	-0.258527638777727	-0.541154198787507	-0.95447779550801	-0.179428911378713	0.2066967187101	1.20912355544135	0.332945749974765	0.0409083975302399	0.18650259582291	-0.151147459036807	0.241719942705842	0.141841650281468	-0.324214086403691	0.353314029852123	-0.579165590223944	-1.43822660299436	-0.259624183442571	-0.429532223876891	-0.0628382648713405	-0.243540443070327	0.163409152379875	-0.281452498207347	0.588874619199229	0.606600267106044	-0.115347546554417	-0.334510953877317	0.361847538761437	0.0097276096694468	-0.398829834336137	0.0395942330024085	0.189016907789581	0.340794570215096	0.171530160103989	0.43212679653031	-0.240052384145268	0.163136685511219	-0.221454684366214	0.38946737541531	0.0587203807797834	-0.326727009460583	0.257891516951713	0.0762563397786652	0.346352788314634	-0.387884247248186	0.141545919575797	0.168912629354178	-0.204190301734431	-1.19887132185237	-0.21410372115782	-0.35545255048026	0.234488906184357	0.207542619736512	0.0464841051918974	-0.0386374363349606	-0.342241477417952	0.49267828800304	-0.145721921934452	-0.0898245410741891	0.990719696061036	-1.55378155708278	0.205273562535169	-0.0530328989692625	-0.924546562013222	-0.142054745572271	-0.125907893355305	0.12273091163786	0.323853891300518	-0.856737369389605	0.555885167051575	0.0693874239449232	-0.332809330732745	0.724359057955791	0.109746299050658	-0.0839099004951935	-0.248170208340766	0.184626999178944	-0.0541913936075608	-0.0442296598524719	-0.0172657885811743	-0.444146248728443	-0.210277774756662	-0.632553612207558	-0.246329243411071	0.00649736661382744	-0.0717980134947097	-0.0430731854705044	0.0229227391280053	-0.608985986388251	0.32112575397218	-0.0283076823161659	0.208887224609608	-0.0174105274661113	0.553998198697596	0.597729103693448	-0.0432615758355767	0.190871445343455	-0.10020764177842	0.29538789823317	-0.324265273415833	-0.183200172780321	-0.450267507213806	-0.420715430021325	-0.203325287924807	-0.103915252792223	0.322007668632049	-0.353948276343586	0.16059209858098	0.13094486402981	-1.45246757629529	-0.101471148056804	0.0179216825433025	-0.285032297220101	-0.198487125957922	-0.206623927928942	-0.134481085552798	-0.0307703189716534	-0.150580029672257	-0.753633177722056	-0.180718685787764	-0.360105795655386	0.128746274000399	-0.399042928859065	0.125178981935012	0.390241590207183	0.402163981323582	0.74730705558254	-1.52629585978653	-0.304228957397777	-0.0300591485750586	-0.174431207578255	0.518776669726248	0.391463204848827	0.266404183941803	-0.343995223093071	0.232025679982334	0.130113820419476	0.424072620768904	0.0757633355526269	0.411913901745876	-0.143040766014212	0.403418149786352	0.121101968168609	0.352022983632051	-0.354053363315834	0.695338186100044	-0.25669816041821	-0.222524902296754	0.0423152523834176	0.229730038719567	-2.17661806657186	0.31613790463344	-0.194707036814048	0.187726187466427	0.70245102646439	0.422420433206298	0.059513935146426	-0.184455235727931	0.414501460757057	0.214013902826554	-0.12737257656303	0.162956929477558	0.306028244382735	0.0704881013757243	0.35340062446141	0.688488827136447	0.0736598737163472	-0.285699259942645	-0.205341198660315	-0.11023514354286	0.206164939361939	0.0734865503749593	-0.102060751874181	0.328037156525894	0.898360255896584	-0.360604829902073	-0.254227491798088	0.0861241994868972	0.0338279578451987	-0.603596993453844	-0.10493653012999	-0.176951598681563	-0.0550186178104183	-0.0385886240654446	0.198757286048351	0.178866177633124	-0.00733581671078052	0.218654139472357	0.267389458393089	-0.923282954912432	-0.158517931750089	0.0700900739158917	0.73624748059089	0.0828251741826753	-1.06100840484226	-0.678834320688986	0.483045045882113	0.0315245718374486	0.341580869231727	-0.533377370195439	0.380090679822077	0.852402066062734	0.223488376571722	-0.252018787650979	0.158406765236046	0.168250469487245	-0.174212654182536	-0.649931496780917	-0.157761120925547	-0.259318551827543	0.157823143180799	-0.816453851223684	0.131125366639062	-0.0418689606393003	0.424131548635445	-0.17211333530751	-0.198684145236457	0.0691453507984589	0.148443316133945	-0.506593993899163	0.183003887524733	0.095626574351525	-0.3027144629941	0.0558698905718806	-0.167268061778162	0.200447280101958	0.291912194980204	-0.442294236636277	0.391964434769442	0.00760995810289902	0.158870160903383	-0.364969221147252	0.103456479832843	-0.331161064576904	0.434724130999597	0.328102299675347	-0.0645984665376131	-0.248959893995669	0.237822440206693	0.252613444103587	-0.0162946423597389	0.56098081872939	-0.0808526157830686	-1.0894892846027	0.169997327502962	-0.742882184196426	-0.561433910711784	-0.045880007415221	0.510365579882717	-0.30878747481422	-0.0974378343452867	-0.556490822207451	0.140797742387791	-0.159052082224325	-0.317525065985003	-0.0927760516067578	-0.323377149982294	0.00927443722502442	-0.234883836964562	0.0192079747157892	0.132789179668999	-0.270859894591417	0.571247328566594	-0.762651427751563	0.543869683634369	0.504062854125318	-0.539002055845273	0.494621453294167	-0.199389812418649	-0.0908992860360625	-0.356948405410723	0.0472874661152639	-0.449218580224083	0.11468148030667	-0.0789862602446247	-0.0503857561770087	0.269223511958569	-0.312917982017029	-0.0552452439744603	-0.0846585515302469	-0.491053909481238	-0.381080371458865	-0.126275695039423	-0.24811239665918	-0.557302781829684	-0.477931127243696	-0.204818428912195	-0.586122458469887	0.393281219857023	-0.381777563821412	0.0136713511346369	0.0103685111906748	0.400615039350672	0.545830842337253	-0.412593419565374	0.454115230418743	-0.979728336776107	-0.0375849064686917	-0.323898315257118	-0.0630747390826271	-0.295819906526161	-0.441287054782077	-0.258806575463653	0.152840023121332	-0.21202689252839	0.633352709790222	0.339220841571365	0.477726874356831	-0.531902831547816	-0.300927873576642	-0.349841785894114	0.198824512695129	-0.426071584534196	0.0537177229253468	0.061277059654316	-0.545174152916356	0.712023462417151	-0.181206222578754	-0.129906701258942	0.468244227165766	-0.637913653041743	0.234249730854905	0.266117391722897	-0.0513331732573228	-0.365392183801915	0.144882168305499	-0.16919943284122	0.152849337201814	-0.315545116521816	0.345783943282558	0.96989107013406	0.150281805561484	-0.0100039789932241	1.14375724272993	-0.12775678755157	-0.106321291541154	0.448729080689921	0.0287509401121013	-0.470830808345582	-0.0981719165670105	0.12800748250943	0.527330343226783	-0.0431640266731314	-0.474160556535216	0.00252239720302529	0.320986694487472	-0.562896309927466	0.596725611916472	-0.150664985512766	-1.44138682015626	0.41169093012798	-0.373190831801098	0.512221881817096	0.55389590364229	0.184966532165216	0.909778933689923	-1.35919699849201	-0.182279236418262	0.192504389977975	0.082021191857168	-0.0841828253907906	0.309691934313279	0.00839338383654524	0.783999016847895	-0.672763891194859	0.245891504585209	-0.13361053574567	0.334614953797001	-0.19145128442865	-0.274291711056556	-0.0710485334178512	-0.656687038906244	0.0531869711624549	-0.1814023324325	-0.464520601947342	-0.0299719358075687	0.261539007948376	-0.730030915011278	0.680221864368987	-0.375552711836734	-0.682844876212362	-0.127250879277039	-0.043789395736324	-0.351076159743653	0.0256680111745622	-0.0490553945547849	0.857057090753318	-0.124303557787236	-0.10983341753266	-0.113237149997516	-0.501085175550244	-0.615076964068959	0.204146894084818	-0.322375045044964	0.0936361169309419	0.482177810910553	0.320092001937626	0.429907289915674	0.139094807306413	0.217835628195227	-0.785738395550648	0.0305355304786023	-0.665244437099003	-0.130587862927379	0.29303289700931	0.92603459118472	0.0684141005628808	0.108727254596763	-0.625707689189549	0.650957968855296	0.745330913513303	-0.293533656302694	0.279682855058897	0.0264047524053474	0.137726323179004	-0.792429938855049	-0.128077626085344	-0.376886425965301	0.196357667452251	-0.0303055063179065	0.00328246161438659	0.128882693873847	-1.10725099846668	0.113100041656049	0.401135650364046	-0.187526859092849	-1.22154546925315	-0.0590567715817329	-0.146946182978569	-0.161700019276718	0.288790011056196	-0.337220094629438	-0.0534718441592039	-0.125078326981522	0.126388716342353	-1.07111429541786	0.149898573258112	-0.218142695468699	-0.543986535315166	0.0650922431799563	0.0272875506859676	-0.185615980658072	-0.388419614641192	-1.44674314826249	0.506271103318939	-0.305423742311689	0.204546770101224	-0.126388792578317	-0.167714715323314	-0.0688265639533926	-0.18154308012182	0.00469673508611982	0.0853874747317937	0.208457715275088	0.000416146600423709	0.218531862319461	0.18953818930847	0.173020490439239	-0.459109860118194	0.291269816952201	-0.152475513880763	0.133747267234962	0.0730903856788464	0.152498265644653	-0.531218544097282	0.12998130661562	-0.105568849503405	0.111909828781102	-0.247540155620412	0.228878091706797	-0.0858211091409792	-0.824550895751943	0.387593968973591	-0.784318082625123	-0.275317294890986	0.401359114928476	-0.128372611934336	0.392743100428747	-0.0069533484024621	-0.165387032554488	0.307206618894757	0.15837302276382	-0.349181456223684	0.0220851852472783	0.146213228315748	0.263931576970765	0.034577568994438	-0.119669059587608	0.329579978352736	-0.138023675547512	0.115757563178366	0.347128933483887	-0.140672694408243	0.393634990026864	-0.277368637024531	0.552884533724085	0.306129747853709	0.145872928067136	-0.211156073781434	-0.471304280876494	-0.140859101625617	0.262522624706747	0.110792068932296	0.407413395863262	0.271265394675547	0.0122316251329645	-0.0475785294613652	-0.237059337521115	0.256100146152937	-0.614367802704133	0.220421014673157	-0.245544481565406	0.00526439206417554	-0.0554895702516095	-0.120262101781281	0.161226983967845	-1.22453822684217	-0.0687420203498528	-0.158768065086553	-0.0334893185727595	-0.355680307323689	-0.122051501060907	0.00978052496939401	-0.397982709717886	-0.237390359031108	0.131969232292282	-0.228729790247329	-0.0566476564101686	0.114584392343587	0.31864068842184	-0.0371877349865917	-0.694431994970321	0.242084244653868	-1.57700874249121	0.48365473581817	0.0454451110740424	0.137421684949469	0.0228708058300517	0.281448433662456	-0.259557992581952	0.0962507873842441	0.229082365769049	-0.170812730214058	-0.260656491414	0.0815103597110816	-0.273062759016629	-0.0715954397241788	0.271368628657278	-0.312306410371867	0.0604594797659433	0.123292735265477	-0.0982671506744672	-0.388253720095218	0.239850246026764	0.323950338168559	-0.346078285701214	-0.477768994386737	-0.172153477948273	0.0297976356728851	-0.252043782712775	0.0913879052764793	-0.0840104344202177	-0.0813111384928168	-0.0307764761018949	-0.102768427601219	-0.103233039309031	-0.300447715228795	-0.232690232739983	-0.29687879680408	-0.250183620804759	-0.421490628060284	-0.493016858107185	-0.177608806218699	0.18856426832479	0.376620544112032	-0.150076353935653	0.141968282648744	0.478727309679564	0.0756763744555789	0.20323343347589	-0.245899676818706	-0.422391057212894	-0.138184654554645	0.180600338166695	0.217541267922366	-0.349267399193208	-0.154217541865624	0.0601621614195756	0.465883507251431	-0.363960602575044	0.195986103959184	0.0236064907397122	0.142429205479536	0.145473234115936	0.314345432562245	0.562409245411803	0.259875440338151	-0.135666790320921	0.530137752717749	0.0631559168210263	0.0110017681310369	-0.17106849330697	-0.837504588351103	0.0155964691406977	0.153158749692724	-0.0729149478639077	-0.261093214058587	-0.62238710753811	0.141535294984873	-0.406911581910588	-0.503069370040311	-0.115113082837544	-0.0451289854076805	0.00405279020643282	-1.19299210524861	-0.240919151018447	0.32166093385139	-0.345403040681152	-0.4058771985866	0.530485896775611	-0.00437716104898367	0.119559832328493	-0.517018240002003	0.574865968209922	-0.00574811281025822	0.0684626328770208	-0.0869884592160219	0.25656273076807	-0.145963441061508	0.0996703835381538	-0.00860249851719572	0.191685168968368	-0.134124698510283	-0.404321301643068	-0.285200460919935	0.054759188942572	0.0627129737726787	-0.665526602116402	0.0463698835211864	0.441149221582071	-0.0939718594887684	-1.04251107619608	-0.504641994136432	-0.392454321144777	0.27510372109469	-0.439181659561122	-0.0319008650512376	-0.227403917383721	0.00609328870196578	-0.792688847299229	0.0603245006922123	-0.268081094895644	0.0750008568129493	0.385508922411922	-0.079102994291752	0.237404609242602	-2.98200004683456	0.0673823440477428	-1.44544941052806	-0.486119058166124	0.192452018037635	0.119841987096736	0.685929857876201	0.403658009272664	0.196839701885243	-0.0685655165181701	-0.120891216841208	0.010293618832519	-0.384139050342494	-0.245041386424663	-0.0816040094886681	-0.225105671926578	0.245870180899857	-0.270307984555288	-0.458057742830978	0.582638933368876	0.073533120716884	-0.215466145758668	0.289117728246049	0.145447602454226	-0.338862812497101	-0.206537387493305	-0.44132655915946	-0.0562472227038401	-0.198824106960878	0.0566546952344762	1.21821074990712	0.257583433076682	0.0490251117634847	-0.206020584722767	0.4663083506525	0.24626302688704	-0.0939914160299715	0.439168597141525	0.10563081022588	0.354913275127988	0.174197260352048	-0.161047801413027	0.480805124405938	-1.50803698584413	0.152209298027831	-0.0861165179865501	-0.680001588649561	-0.08008164703736	-0.339543568695457	-0.566433098132086	-0.14880902517388	0.0931054973457417	0.733472822607527	0.329007926838322	1.21934789556352	1.62518080115716	1.43400731846743	0.942685635404622	-0.509273375624633	-0.359279030971858	0.274626233017088	0.435432114048246	-0.807584304523009	0.122670528276608	0.0809777426452217	-0.723131313069829	-0.563195763340705	-0.489865762309633	-1.05227908546561	-0.00118218321118787	0.0907235989067247	-0.325465814360119	0.257213061252163	0.279748258748775	0.123031425980873	0.468725786721357	0.297651389408955	1.56938211715039	1.52117911214357	0.116574517898243	0.895675622604633	0.83010667964097	0.769081148362008	0.680163342707267	-0.220417833322429	-0.011570670063079	-0.639357101971793	-0.702455591538204	-0.354119531355705	-0.176846019659346	-0.0304626852592553	-0.172307573333269	-0.188919135398118	-1.88239616059367	-0.306235441478407	0.185179249972245	-0.44447206182237	0.39259525214782	0.0204188642702994	1.77370016872169	-0.387135365767682	0.338782215028512	0.137756270891521	0.620309038206355	-0.159136348559503	-0.45287064903277	0.763328650878943	-0.848537742158698	0.22643475402473	0.882363986785643	-1.44952558559254	0.415542666758977	-0.620227473444328	0.0530854511168276	0.0341726265944642	0.173421092147329	0.388234432310045	0.337336079183668	-0.490632427897599	-0.324688749807477	-0.516697088150422	0.884607988407637	-0.216437336273493	0.262476584247088	0.765256204858561	-0.394192988935481	-0.165777300474485	0.530251276937445	0.0400196166225896	-0.217679418900957	-0.568993553367898	0.099369958971493	0.245514514169864	-0.393200974583191	-0.020776267015277	0.182732228876037	0.726232363188785	-0.211801780383278	-0.424693848899532	0.396286382232236	0.0857474329456487	-0.22984743421388	0.0580075087148094	0.160314873827382	-0.602593869202056	0.536832473992176	0.213932826953761	0.135392757702005	0.615087125871158	-0.171874023364193	-0.231608380042167	-0.190416890227126	-0.473088275090858	0.399173071812455	-0.184136137810529	-0.268750328626717	0.245349011890019	-0.0954534711326906	0.169697734789432	0.526086365828871	0.0349697649096667	-0.430514882306326	-0.0621473156413911	-0.061304137606938	0.0215579876902197	-0.517549790343692	-0.146824590919982	0.598928355304487	-0.230406221425649	0.21276261788881	0.53629720445843	-0.456614051672894	-0.193624303985476	0.412024638237046	0.0382623261291165	-0.473599949780014	-0.107965583220842	-0.15209352171068	0.151338644997722	-0.363004897437158	0.343386866589535	0.173375078691112	-0.938617847124822	0.499026645402241	0.207777735658949	-2.30686481082773	-0.315520706723529	0.149970121758685	0.215645996427645	-0.284139045408052	0.888163007540294	-0.65580037681617	0.764569018839776	0.865390874850544	0.282498431236728	-0.299422130361698	-0.0937298412664882	0.124225328568534	-1.06770647673136	0.734928005879433	-0.681025532711314	-0.383006172303255	0.0244444230211686	-0.379193748599157	0.205115507779229	-0.538154416289528	0.601897159325813	0.395007288732989	0.524171633958278	-0.41303856288412	0.707718608226114	-0.205443430554247	0.428389582918453	0.55718914099197	0.225909850831158	0.846330987696183	0.366532085895369	0.148008283874708	-0.236619167058805	-0.177866788621515	0.28020747342684	0.649328105089833	0.175435683079289	0.519614685822818	-1.12929342984331	-1.06400868868077	-0.117376274380987	-0.901887031745238	-0.00795882784178029	0.0254202490109088	0.0788221478930481	-0.69721035788409	-0.448876905118035	0.612022397847674	-0.625982620568747	-0.336081399660534	-0.00527848549519566	-0.323568053899501	0.258584376786826	0.0905714896633482	0.28177433649768	0.143830769671044	-0.548760610397816	0.111838141179515	-1.02360108135944	-0.353707216031499	0.717054451001792	-0.527794869171716	1.11552080429758	-0.584998846582855	0.751997486969051	-0.235173868450681	0.599423680252737	-0.515525222546472	-0.299956119340083	0.689707764399526	-0.301235626623452	-0.33246128079309	0.082966208576683	0.0728294367263716	-0.680427046414684	0.655563492109608	-0.113901248166914	-0.0589852121566295	0.208506928998764	-0.0256134019446627	0.749861393766089	0.197618636975316	0.492963274019773	-1.06364558197158	-0.505791569867984	-0.519459401492504	0.193495871806056	-0.838160197936019	0.0323181180698403	0.308241513070752	0.28304497070797	0.273850230226583	-0.274033680039917	-1.36763569562669	-0.622532165436758	0.0984634734409437	0.181445078254512	-0.818176234911209	0.577465287398953	-0.350940687011785	0.488440764924252	0.0395642188727371	-0.57849654271246	-1.20762299119461	-0.578998790517175	0.443087976147906	0.689450316309165	-0.428197900101534	0.613826063775477	-0.327343665103566	-1.92564539533194	0.112226895341915	0.526105805084057	-0.820803109326269	-0.381310137573456	-0.160688355512921	0.238757410935132	-0.375115588506734	0.164334007749749	0.928093707037681	0.827546128756957	0.552483622969519	-0.175212929442832	0.320489522459228	-0.221516402945284	-0.200560898538717	0.642278181583829	-0.157208149398406	-0.555039283737584	0.0924373203357635	0.331813753230833	0.416556559095099	-0.19082609591619	-0.119306703493436	1.0575720556466	0.466750470101843	-0.0625747916523376	0.292684871955988	-0.148254187752284	-0.0481633451168775	-0.504585724656341	-0.102905712247353	-0.346244431623053	-0.620342916293214	0.0892857379360347	-0.349190098094379	-0.114982355345491	0.38536864798771	0.0981918183033355	0.156571830059714	-0.381179135342626	-1.49989098531348	0.132603953753109	0.148770623113868	0.613113232991119	-1.34576824967712	0.32410530651839	-1.77811178265993	0.284612068156775	-0.302352636361497	0.623481650863848	0.10781288827872	-0.161348064269121	-0.936762124016444	-0.653452689487215	-0.424663484005764	-0.0203192602369138	-0.600482834552345	0.498350080236451	-0.666487374071641	-0.16206001933786	0.597010930990626	0.316787690050994	-0.675730078691175	0.0499021265889986	0.435217057939685	0.0240018851133473	0.421400811637163	0.195591888219254	-0.253507387994662	0.642975875136118	0.243874422227101	0.324683403680387	-0.521760264233919	-0.503439330835645	-0.26772100423002	-0.289045113226265	-2.31957968737371	-0.655574633715439	-0.106735081130984	-0.51805088745789	-1.36568295912328	-0.297820444858011	0.521536656472244	-0.673272979618282	0.969426844428005	0.728727876495881	-1.50026251540552	0.048389635255354	0.481747438207065	0.615399242815557	-0.327142341371013	0.985370909306113	-0.0661112131620286	0.117846706112493	-0.616881309124474	0.318101994935509	0.0836105359313151	0.0706335657914807	-0.636827681270591	0.0804441428805966	-0.362057146822054	0.102923974969924	-0.157036688894699	-0.390577562163678	0.304648106326572	-0.264857632977688	0.391161947655911	0.263032206170859	0.74081563913161	-0.35315645856087	-0.0720133530992138	0.375198518497082	0.136327566730929	-0.582390767638597	0.179574806433416	0.235172313642175	0.00340549073290677	-0.578053148362041	-0.660776745982154	-0.377516643003452	0.0104339089011173	-0.52572827941408	-0.308476192595013	0.36548490454113	-0.680789320108462	-0.111788519163363	0.525554596840731	-2.51034005944393	-0.946231554894555	-0.283230961023384	-0.194866315770839	-0.0784443752064898	0.729025254927846	-1.97725371584852	-0.092158503759961	-0.51123772706995	0.127050085770828	0.404522887411927	0.0666699666509957	0.0237544042496618	0.958018175372062	0.0444457934780006	-0.896421309099484	-0.437669046110769	-0.470949828541983	-0.324431977846526	-0.198726056350306	-0.138421888543938	-0.709641460087498	0.522761967202002	-0.863699457333972	0.320056621694851	0.639955839687462	0.0306320094158179	-0.0962684877111987	-0.21375407513402	-0.0651543346842804	0.140482740838462	-0.144806133817887	0.222523770434012	-0.619791924984239	0.088627732969922	0.139371047879962	-0.698955815209612	-0.425274589507523	-0.476219384162404	-0.135321724811209	-0.364784188683471	-0.835173475907039	-0.156980638783409	-1.1383982322843	0.397358304090977	0.873840888822057	-1.38108970471021	-0.415230398167528	-1.84831223374289	-0.407872501463557	-0.0831206289900833	-0.187072701967768	0.115690064703844	0.467399150733825	0.144755970924609	-0.187044110914331	-0.0457741830170015	0.445777970931114	-0.332103072268838	-0.0692515903511165	0.833529542752785	0.422483389060131	-0.662251405141432	0.820877608142306	0.374725678037833	-0.578787600052467	-0.343852795846655	0.206378154224451	0.923722898193693	0.0474106232807489	0.310480571734825	0.331651730563764	-0.415092262617956	0.118553521887667	0.204107287468992	-0.604872216010602	-0.597735054370373	0.679493989484752	-0.424776278028205	0.256586300456787	0.249003602774621	0.231521968666089	-0.483078050544384	-0.025056935808705	-0.138561563163371	-0.268724918003313	-0.352692847480938	-0.259945742188298	-0.41098693948999	-0.206564112824061	0.825407550326652	0.201718285199965	0.0304241912894537	0.0237065777287469	0.344029800445071	0.245237010438884	0.183810926295987	-0.383261564877504	0.0824031730862059	-0.384837919272708	0.526936553262389	-0.459362739431505	0.607516861707434	0.116090205621451	0.520558525359885	-0.536622772770311	0.139501705946452	0.0122543413087569	0.0289802102077767	-0.0732092553846403	-0.295275975233096	-0.315687395875092	-0.0905578670159222	-0.231538644341686	0.283897747001614	-0.742351114287958	-0.215347579318231	0.0950553482166075	0.0139875164355221	-0.322744937749133	0.185099680916164	-0.703094474454193	-0.14408727088904	0.623085330639374	-0.115748339168034	-0.316528682765518	-0.229970398118915	0.542161442580767	0.238109706067807	-0.466753589391599	-0.537300063780943	-0.101408502365238	-0.124482425250042	0.105030004039383	0.125119536978854	-0.217002536428675	0.0077385889840405	-0.0562901742524399	0.211085797102351	0.630871556845098	0.145777258776708	0.39974869244363	-1.26257023105077	0.0403204423959803	-0.494994109216588	-0.383965133899512	0.0441561474579374	0.433447831270887	0.00952199752442053	-0.538618328976061	0.945350826796187	0.791539712445958	0.140653061323134	-0.79107364648541	0.743539280187336	0.189289302980176	-0.0421074287598169	-0.0335305746603379	-0.19952595771219	0.545847866030651	0.294342691038301	-0.015777632032214	0.391647116147012	0.287689580362552	0.0873263088348698	0.0433650015827617	0.266368547093686	0.0722151893420004	-0.740290095683596	-0.966777017727789	0.378753936633491	-0.219661731600217	-0.189738523748361	-0.282684470813348	-0.509570711589545	0.109688373950399	0.202684424224639	0.136828734749072	0.198722880177159	0.503908223557856	0.65512075259343	-0.325664501070909	0.221335938606887	0.234825576039986	-0.295395907209727	-0.00505774866635776	-0.508825011845668	-0.814924264715791	-0.152692857186984	-0.659941242140398	-0.201200355589335	-0.453976025675811	-0.32311595763451	-0.346228649589947	0.0222128957958361	-0.130246927888341	-0.221879485992158	-0.161476525632263	-0.0536116212450589	0.31212654594266	-0.244500150479338	-0.176467572117478	-0.092317469706735	0.595568065844551	-0.362159036226927	0.366821113779843	-0.375444223341172	-0.234973047969808	-0.243753507389016	0.359050911244728	0.157165794608227	-0.333783219287875	-0.334816031671612	-0.360960601352185	0.129618571043817	0.433866693471319	0.00312020878942083	-0.0110567268420277	-0.398811858835306	0.228105914886258	0.501717112056874	0.217986240810714	-1.02053342633962	0.284816572579775	0.177595959925174	-0.158689138273366	-0.184953777069944	-0.265785408004702	0.0122525499404315	0.167050794710662	-0.0626630504714978	0.569903647704942	-0.243456569022917	0.298673911012528	0.269771374303718	-0.548371342560723	0.523405321321523	0.53293153275099	0.04921047309584	-0.417355324031494	-0.312345822532515	0.501232740575541	-0.614463932366292	0.0684289109490796	-0.0311230040088232	-0.301699173155744	0.581117693031105	0.558241535525289	0.290217655705969	0.582697686568907	-0.120448142703115	0.45146228547372	-0.41683565569833	-0.549263198052466	-0.0481720122995658	-0.738851788188545	0.641028076564856	0.15724226645733	-0.234357021176693	-0.217664644145714	-0.0667741271714896	-0.394085537982156	0.814014063839879	-0.699617811372117	0.159847712696528	1.15155164027201	0.170280164349349	-0.28840860201313	-0.0895902480128393	0.314031064662042	0.024518693788649	-0.28267252943488	1.23432486238998	-1.16004881610428	0.147794559823453	0.0764241906479747	-0.189920270228683	0.741771045431376	-0.00478383719551928	-0.164270505926084	0.64435248896192	0.466020642209237	-0.39666366640623	0.0819284585115865	-0.0628237786664327	0.323953134887744	0.308128513283912	0.00911880416275028	-0.499760122231094	-0.264490325617662	-0.535303440627816	-0.0210450226207103	-0.595196014760557	-0.390661600608626	0.145409792123091	0.493131012180065	0.0771974509219295	-0.514657807652359	-0.0515831280998182	0.533066789101415	-0.727329567694661	0.244682880601165	0.112868904259425	0.0898106970679464	0.507679914696901	-0.161562768123822	-0.533277169337274	0.674716584513647	-0.316785138247796	0.153395723601691	0.369761326325983	0.269891832844963	-0.0431773748965515	-0.329816450871717	0.224801481631875	0.232075050034576	-0.215787097093801	0.444504214856335	0.466163352625424	0.879254125210966	0.395729175439812	0.00328745208820357	0.58146958150364	0.111761012333852	-0.979945929994993	0.0543245547053848	1.14483237513579	-0.550642031723565	-0.148963424877834	-0.0353188288365122	-0.214168395803798	0.0263262435858385	0.188594535414304	0.101962253485785	-0.0491241934630533	-0.187377886378569	-0.201714957508604	-0.509514400861567	0.440096378920605	0.307853103988856	0.778304168328262	1.67612273363568	1.08080249258654	0.291114894831074	0.249843178826375	-0.393089387904677	0.00698670173405464	-0.278774386413205	0.330572732820823	-0.621196777766336	-0.141614127634493	-0.0939874432776601	-0.462874020943775	-0.112130652966513	-0.00744110196496211	-0.17184531581055	-0.0500797999081735	-0.00868237276787311	0.110705930715018	-0.100955178268827	-0.152735392743101	-0.0820343775267318	0.0527792966481797	0.7095444704207	0.726187474122939	0.540981681487985	-0.178730137699192	-0.672678774950335	-0.402111919340436	-0.0470233964391715	-0.234370708353953	-0.405459337619755	0.00515418667678266	0.179233203327847	0.167649504842165	0.415436707223121	0.315335346913971	0.620354012388299	0.862700738053508	1.48477350067358	-0.216965278244126	0.274172898745695	0.214889907463856	-0.311831222426482	0.391738058175531	-0.123390650894439	0.0641910670682613	-0.317981499623718	0.103943166521645	0.177510214621213	-0.0835624376664121	-0.249010564445491	-0.142317175614509	-0.043389079498236	0.147673347181309	0.0357375550906975	-0.196553326228283	-0.335995173228684	0.12137728673518	0.0379616739275916	0.122585015888596	-0.05018039938327	0.0592047198370163	-0.406809780767232	-1.07209536774279	0.0887232919040057	-0.250904413059764	0.173208965745088	-0.206509253104441	0.0437423975519647	0.0340619818300005	-0.133726168115079	0.088486889661982	-0.187354777442647	0.102229314572749	-0.103092059009889	0.266742238102144	-0.0498273107238082	-0.182736380449246	-0.475075522584197	0.013807767976131	0.433635784097792	0.12850672415671	-0.2160253172444	-0.0787733104949411	0.236671532565928	0.175977424721823	0.00955262833545442	-0.351235458605239	0.0901890932407856	-0.211021731569905	0.154201687503829	0.0259568586905261	0.052644816972759	0.313906858051672	-0.0146194766147407	-0.66427990646282	0.44516033330523	0.111165911046007	0.0782134725409419	-0.713450647808728	0.742883490159712	0.0528520606389003	0.183251359002639	0.452695103485577	0.789489494226722	-0.263442751802767	0.163382940599969	-0.0736130885077692	0.352600092652215	-0.389331454671668	-0.198671876731349	0.526458056405277	-0.0436787350589529	-0.176666573074267	-0.203299346858	-0.110538446377042	-0.156441801738965	-0.227738229160189	-0.240836222653288	-0.228414147062402	-0.0408776976728084	0.364703114327578	-0.0582375378105525	-0.0129872546400458	0.0931332908356095	-0.511143900189359	-0.253353147934746	-0.363527684438583	0.0973150154685526	0.0721060572490492	0.0889730802409832	-1.45915001511942	-0.0447061857508903	-0.273075866147826	-0.113226812724787	-0.177149773855155	-0.204457787806379	0.156358926933145	-0.163041105038763	0.532408548267796	0.0610455256560198	-0.327412482663681	0.0965762051334342	-0.140520530472635	0.451036039097651	0.25746370556122	-0.045522871446944	-0.383806238245866	-0.141241752517975	0.208759752682705	-0.306651756685905	-0.0691923572436231	-0.256170506964134	0.442698551081801	0.189231868013138	-1.12779926031621	0.253877446828988	-0.180105648555781	0.273806909703552	0.0511429747943345	0.464940640612762	-0.179540356620345	0.276459945194973	0.575395809882036	0.0752148631230463	-0.17409699379247	0.725399166097702	0.255004080568074	0.207203557500636	-0.114587412877686	-0.0527251551675222	-0.0539219971417739	-0.404064155946219	0.22275627263151	0.187566637484227	0.722403149059668	0.158839209965155	0.68932309505304	-0.22387581700116	0.349168256224569	0.00424618386552195	-0.299587705862083	0.309426486417034	-0.113389163654164	0.278575717233592	-0.209545345026058	0.164143213527692	-0.0383061870046691	-0.531073472006764	-0.225988124263927	0.288819110414197	-0.0487743046765968	-0.339592772798206	-0.0995589998107587	-0.330312777749155	-0.0267704462581819	0.372067255521941	0.0208094840650495	0.0413563895468585	0.127481165641288	-0.174895305945444	-0.163388265430113	-0.349530938561318	-0.125098689769006	-0.119614200108406	-0.29674194769625	-0.213331376054356	-0.427092401000979	-0.0670861455651827	0.561358312100613	0.614332065577333	0.37981647046	-0.0724910558383211	0.236019419627246	-0.367563069687059	0.168377339513589	-0.307205881036714	-0.2370206209471	-0.0775474063803032	0.206621028783316	-0.263809888087769	0.27602883363761	0.0640474697250824	0.413355378693726	-0.429339138315895	0.0136406333102647	-0.429741795691292	0.0298602182136424	0.0193026276004125	-0.370956334767462	0.0307039348298192	0.00135476241786759	-0.0700503064442994	0.00429937056016181	-0.0889742475095248	-0.0676822962876619	-0.117203042487024	0.134774779510565	0.393289503394333	0.0605937449344169	0.30392086088501	0.295840468567242	-0.0691674971658765	0.349699262125504	-0.183269838802678	0.116604512212818	0.233320522129965	-0.0245145998949247	0.178418481718047	-0.244194258271705	0.335330937086072	-0.00488890836370183	0.39912758293126	-0.129003314837774	-0.182047002039516	-0.419614471825643	0.289952917696473	0.175258712178253	-0.308841711386205	0.499430084223409	0.130051821641319	-1.91489912738674	-0.349246666990072	-0.082346579187992	0.186130241039579	-0.0106806198796153	0.0492259466489537	0.167285725447406	-0.0528370058873475	-0.231083134203626	-0.0770268052445475	-0.109225438074533	-0.150709250432511	0.11274053976046	0.147352227313841	0.0505795122077625	-0.14247094774778	0.278978024888079	0.167056607679547	0.333087093252523	-0.0671475414619584	-0.0377200554536846	-0.197309753476954	-0.0492187312540305	0.295226497853702	-0.269979657706395	0.107190250693792	-0.0875256788324692	-0.24269731611197	-0.136191293243471	-0.276148514366591	-0.332242131865871	0.17323746532278	-0.286446784950986	-0.574768898017809	-0.0508954321210807	0.223886799807733	-0.174696095373343	-0.190034001726338	0.0665575966815346	-0.0298577231504432	-0.158082775208227	0.0463562478149634	0.125184585485202	-0.411876722949637	-0.122379809223476	-0.0884212722410482	-0.214996807207243	-0.543122950938146	-0.426718111266238	0.192724367812231	0.0474335741753731	0.577970687312417	-0.124904350792792	0.278398194822347	-0.15248510494574	0.267731916558241	-0.270839092704557	-0.158525130591994	0.194235074967819	-0.843809619819238	-0.0279466924647467	-0.0442237758751164	-0.457075590410827	0.0478542146098896	-0.129595948516922	-0.259298155918094	0.108923108509213	-0.471392984602279	-0.439782718655617	0.355874195293095	0.371583563422435	0.122892425851951	-0.554292419454922	0.725522695480753	0.279309875648165	0.093892285963159	0.415291995292973	-0.0907394862045552	-0.169194530020171	0.399339588966044	0.17914912154829	0.115357456366288	0.205092170376724	-0.35493250836228	-0.625746953529404	-0.462265981428143	0.0277619947348695	-0.275597334304576	-0.00132986332916439	0.248241210305732	-0.0133644435675673	0.389681847760472	-0.210323387722362	-0.666701514546434	0.0223694419330901	-0.461593300377078	-0.159042909314755	0.0665288697702596	0.155152217204245	0.188328688941756	0.250142748689321	-0.236637440492843	0.559657012430365	-0.101655258939264	0.0493588377421735	-0.472438980456457	-0.369904540915813	-0.524699293939071	-0.229423131651612	0.170124230746436	0.163976207469519	0.594038331130954	-0.246672637990057	0.373768507978073	0.00773392121294788	-0.438785716514798	-0.560930624534848	0.238866724644409	0.0976143973633809	0.0798110472242252	-0.158904357887167	-0.437115438902345	-0.499172145928018	-0.532342203028094	-0.909544041517486	-0.280917298464194	0.435855206740099	0.293327608767439	0.337813474819266	0.44401851289166	0.349501977339609	-0.0121061930288326	0.331463402386519	0.134934708894393	0.157115414743481	0.36669879295646	0.03383096933477	0.491849663478123	-0.332372392056066	0.0316276371640995	0.337492765657918	-0.302058910376975	0.0618379632713671	-0.00938965591411486	-0.378895346105214	-0.0468744126897703	-0.405949843959959	-0.0396450483837479	0.594848025078877	-0.192218658964727	0.121719208650156	-0.0358236658441616	-0.135334585547118	-0.0867642153611693	-0.26802972007748	0.432252605690995	0.0154268418356261	-0.0744411968457663	-0.200031078980784	-0.289245802530731	-0.0715506837976691	0.239739992199346	0.168827523323948	-0.186547324724912	0.0867902187176668	-0.247799490331435	0.0307448097325791	-0.154708623252058	-0.219091278515869	-0.113678761582281	-0.132296910477096	-0.00250034940888001	-0.273743086105328	0.136847361474797	0.0878546713885235	0.492389966351305	0.219191373100478	-0.407618193511609	0.159202919679764	0.0474681222445631	0.237615469123047	0.15550210683673	0.353368389248389	0.489913972756741	-0.532407076190615	0.124863173946654	-0.416946004760749	-0.411036549321208	-0.307162396308677	-0.207207258141806	-0.232573097350468	0.200864637480305	0.150515915981426	0.0573680380162772	-0.313259790600538	-0.193253920775234	-0.0619823665420368	0.232290686009928	0.194718313343175	-0.481898842108671	0.267924070163408	0.133915624831261	0.577539751402964	0.37934571495124	1.00615198124212	0.16102057001201	0.231366023171669	0.133748493232657	0.240374748838075	0.0173486028070674	0.202825124348215	0.270872849560583	0.394230982062961	-0.515301283273016	0.0972117591298479	0.293430073669178	0.209602931693644	0.318335681298149	0.435786718517637	-0.917055377490652	-0.12981022417177	-0.206402825577806	0.524742268820188	0.136672241562281	-0.350118061515278	0.0538247240203479	1.28632493120616	0.312854547651214	0.0400144551471569	-0.138852979452973	-0.199158836365482	0.158348410295148	-0.510527005569576	-0.33380058679737	0.240058037341715	-0.0154389399889137	-0.258923615659611	-0.46226752847466	0.265170378349632	0.238806921150062	0.209234674671288	0.0557523070300104	-0.733836431157511	-0.116236673161625	0.0223975100371667	0.248638750252435	-0.362944246994408	-0.108620928173451	-0.31212926048344	-0.140341854799559	-0.281989013765346	0.0372925043059995	0.285012502080945	-0.361715378475405	-0.0465873577377234	-0.142788120352303	0.0128065217080988	-0.00799905309275399	-0.259272285393711	-0.342331254605172	0.62954077141242	-0.0595454235138666	0.0536463038061182	0.366306404557645	-0.021213545282705	0.3741007787373	-0.0728041823223408	-0.294830185206428	0.100156215684627	-0.0338997122138599	0.0146028985022033	0.228332721536221	-0.35587539175215	-0.445112733615546	-0.355827602727848	-0.0821231230355334	0.0174437624106686	-0.305465642951897	0.45340145779456	0.141528249883653	0.0906132958337808	-1.56173351811463	-0.16167766867512	0.214957500622862	0.0692033861353669	-0.423107921235752	-0.616693418715342	0.40476405583649	0.063104851868381	-0.0547597821270586	0.00587410705986838	0.15572459972937	0.0378943394181918	-0.318010770025764	0.443993701620387	0.286497620580598	-0.903018271442761	-0.523349964849236	0.0138579762426375	-0.190395792116662	0.0139302503335737	0.928246083257619	0.355119900654269	0.218963280921296	-0.474498776801702	-0.0737205673088926	-0.0444423983631839	-0.310834957603093	0.109058391869594	0.319592071627007	-0.080265316533398	-0.297769053142527	-0.291426514033535	-0.351701192610403	-0.166497859370384	0.283149307965078	-0.0897279092115131	-0.0272684447231075	0.0474365348533596	-0.77294373006075	-0.190809358064757	-0.154559047245763	0.0731406587854349	0.233976116173579	0.20933547036316	0.0813602944295639	-0.0950248004556054	-0.228825820224438	0.298052288199823	-0.412336180424126	0.468463111938042	0.262430415962826	0.0696244637967701	-0.0910057198020263	0.146538228541664	0.687417889212293	-0.291784036888879	-0.19538142512599	-0.076291624423895	-0.118642315186372	-0.363499002352967	-0.1217424098515	-0.00718411611011421	0.0168234593865211	0.0521676581404331	0.234928397367342	-0.0493185689528885	-0.0378038188759943	-0.116567214189317	0.0626277723604712	-0.00700021179660674	-0.0746886121265261	-0.10200461518152	0.621277443757875	0.380795858752206	-0.0533068395502659	-0.0385254932839892	0.126535511840906	0.0945783749282766	0.215383371007978	0.0503911954406123	0.322615353735166	0.549265755210688	0.621567541698129	0.752755867285792	0.733312847347044	0.393954546840611	0.162575058412025	-0.227362251648587	0.0496737079742944	-0.139933085778904	-0.17659911423827	-0.256788180177328	-0.256911547577825	-0.230140326317019	0.0102420655821642	-0.441239182474322	-0.131124582067832	-0.095834814404106	-0.534347947785648	-0.0896506374526914	0.286683290021583	0.954062809538004	1.6361423975663	1.04747582612732	-0.324728176405813	0.408402036512882	0.540779460751332	-0.0747527646026847	0.251734085080503	-0.204366307656066	0.356090165279032	-0.22252793600162	-0.298345977621282	-0.0336332877503715	0.323986560782701	0.424278675339432	-0.315872417110026	0.195464607059563	-0.390642178015247	-0.306637107980071	-0.3093779379747	-0.0457291214844486	0.187362147253997	-0.0864152895465524	0.684724011365065	0.96706733039651	0.867279218958691	0.202129037018403	0.829886953014056	0.7758640522897	0.894163423262359	0.45549829070778	0.846091466064898	-0.376898708218487	0.615097622986916	0.0573871571151633	-0.279405139865543	-0.0659110455492554	-0.501682277380476	0.169733553461204	-0.42860882419786	-0.478008664280931	-0.215391901488172	-0.839309195070864	-0.314200762199586	0.488505964397328	-0.104882177248205	0.0297604596632342	0.648436598582799	-1.35411642630527	0.308945939330254	0.383340663738543	-1.11622375573716	-0.953029355038278	0.0523799121272648	0.0592828064896481	-0.00489368162452739	0.16571889338673	0.433714547918412	-1.22806790923027	1.32966060597897	0.290285435576399	-0.127575490627731	-0.0593670761256639	-0.576595750170094	-1.17367836844301	0.1473766512658	-0.254523045246834	-0.219569914710033	0.301350912806076	0.718390730411226	-0.355537991825898	0.851889932408463	-0.340452158200605	-0.997153786349231	-0.601293626995824	0.159425216585704	-0.55844602969229	-0.432600358297769	0.290842792873762	-0.593949296167934	-0.450703680145644	0.263231206488565	0.46552627376768	-0.160600157688739	2.13241461825974	1.88382438723447	-0.0546291013108396	-0.927610459229425	0.604918328569565	0.531097571069998	-2.38340911032676	-0.593491536469607	-1.68224772266459	0.233118084753771	-0.852576348082787	-0.534891415160204	-0.405067365991336	-0.636489931657241	-0.309073752077207	0.522399616060258	-0.105220500576522	0.49134476557873	0.319765558823354	-0.301362962679968	0.20197721953042	-0.442186996275618	-0.0729062081820932	-1.39842716377986	-0.198311534370183	-0.543951784533835	-0.0244926219233555	-0.138571615016564	-0.196666770760752	-1.44550804886878	0.00364552673634254	-0.228154970767611	0.902004009579139	0.150692586280323	0.094079062026232	-0.460969868490907	0.0906108137605607	-0.287783422273072	-0.0871892936332659	-0.551714676000104	-0.0427642504805617	-0.0644913486434733	0.371338228912125	0.47188443478663	0.235691655232918	-0.23962116862149	-0.515286218389495	-0.311751390916225	-0.443217029625003	0.107362486157717	-0.249792148486181	-0.150367117506104	0.080372214900575	0.0741305985937292	0.272255575402482	0.14133755633846	1.38194658695906	-0.00144452222433537	-0.311954846545711	-0.779413354818154	0.259844602881191	-0.406154305775972	-0.234052698190314	-0.860825596875768	-0.0311853997759992	-0.18815771850541	0.961930637616988	0.308751843971017	-0.0190323414345977	0.0523524497327404	-0.0427584239680508	-0.222314292853245	-0.885720097042219	-0.0805885673334397	-0.398315183073737	0.110419667651948	0.821178018086357	1.15023361492153	0.156810852019777	-1.11746616486382	0.528777304170645	0.795063987982593	-0.121853723992566	0.46381709138869	0.107717989020519	0.231598833901133	0.30163754954512	0.195944836594404	0.385069433409483	-0.275140414491417	0.0615840548163028	-0.386901893632384	0.298350716687076	-0.0964545396158079	0.473292168671837	0.611112117205247	-0.250004546928053	-1.23648033816936	-0.141606201579503	0.422201982649848	-0.223301168681097	-0.333296563215314	-0.960593431077297	0.503423596918607	-1.07349414077081	0.584107446546095	-0.00916906156604528	0.056708126803095	0.45674319090717	0.160009867678085	0.499023458591557	-0.423333307304902	0.34114973174292	-0.279455249555548	-0.434759230699924	0.93235683086187	-0.178245256480458	-0.216519860395804	0.256645702552811	0.0789624578759051	0.268708711830708	0.180699011949769	-0.00256149856069146	0.091471099218212	-0.447462773106204	0.130544274463767	0.586518441740947	0.0809827725938969	0.312946650577369	-0.280332422428933	0.0602681614733568	0.0132988564773556	-0.304838714443159	0.588801020284335	0.30469675771173	-0.515450401439271	-0.0340919702513832	1.08672959526409	-0.367375906985705	0.141414705172351	0.419853801470403	-0.337622077281544	-0.0568884697426131	-0.68007101107889	0.353562770190161	-0.681811677132435	0.0329370371422126	0.140201037097037	0.153557258445472	0.589599723509235	2.79858420368311	0.186901993993836	0.203678834838276	0.148195765739185	-0.393334200977179	-0.414945691616176	0.351700661061675	0.450236295129452	-0.423820609026157	0.223232546015493	0.365480301814212	-0.522446578099236	-0.0430483221745633	-0.101078130645967	-0.631136089788942	0.0109934781840944	-0.403200912403144	-0.35661526362086	0.189007200154692	-0.514214144510501	-0.0823288743716903	0.893559003491401	-0.461628539134621	0.044215626744643	-0.188449120022479	-0.470635653808564	-0.163582163766675	0.0472258171109858	-0.390914825409208	-0.0491781179095656	0.184987826360857	0.796371431792444	-0.0695899457716033	-0.295438493844452	0.118696295650884	-0.326625992556408	0.260778240033971	0.641184660364153	-0.0193884547345369	-0.559649674086235	0.14427235565414	-0.342499840448914	0.00726846438233363	-0.178652070319402	-0.115242354463518	0.279193091010006	0.309941532111701	-0.190797877299261	-0.0245163914587594	0.334829963182234	-0.00872386386404068	0.300744294097311	-0.153979536288536	0.123939261205744	0.247986739755112	0.521147525126518	0.18025109880817	0.199663074618432	0.446853952329522	-0.918271987078424	-0.349927672054553	-0.4826296874774	-2.72403867985109	-0.199850726149946	0.215870604727565	0.0381729810703464	-0.25104317356254	0.275071906991407	-0.0578433639198615	0.525585217288661	-0.0882023721356716	-0.248495621383407	-0.240281852434044	0.232631256236778	-0.257617701492849	-0.538949162585035	-0.414453216156608	-0.273073298004041	-0.439016217629479	-0.0288148464487105	-0.511550948244818	-0.368715722072341	-1.08668607727732	-0.252886233308274	-0.63772258408622	-0.635246993585747	-0.721042653640572	-0.496526854736393	-0.667524867618313	-0.175403030921885	0.320449936344038	-0.337024401804032	-0.153360803833656	0.180937449072723	0.0162687866380229	0.155617602042959	0.659016331412626	-0.245491798542526	0.306893682465226	0.226199741309935	0.441916867362515	0.263844389328618	1.57785469967193	-0.795728616358619	1.3634138316159	-0.590415740308029	0.882770304344988	0.348068564494648	0.0281424066411213	-0.469571604985565	0.200911933569997	-0.697108053653834	-0.315893749117631	0.22425410443362	-0.120406439245758	-0.258103305014213	-0.0295953483843263	1.75827964664233	-0.466712568408228	-0.73504775748672	-1.13519484682066	0.096540831703931	-0.344452452451642	-0.1812406580807	-0.209786875236786	-0.147277685778513	0.1162670070812	-0.350071981344053	0.377928658381051	-0.751203009465318	0.202357409871844	-0.102963347985941	-0.378770071118776	0.0466154320046354	-0.146167717656413	-0.380685996448294	0.0970244794549577	-0.1337022925735	-0.03429826925594	0.0910743908893993	0.0730182452554066	-0.952325196142372	0.71322257152492	2.12032151309033	-1.17991790844467	0.381305038086385	2.5371632559174	-0.187927373900708	-0.0828551700486327	0.446731502990744	0.0946134687906145	0.0228993962565844	0.00125539334931203	0.196682341430295	0.423186173223936	-0.0349266042079827	0.121305789070102	-0.027558469167531	0.596852807176593	-0.251156358584133	-0.804316456362113	-0.403328030562103	-0.0477096734635159	0.0672529143906316	-0.172140518848249	0.218471916882037	-0.815551682857683	-0.930409150444438	-0.929221892530568	-0.887107232948692	-0.252156794663237	0.039736704681038	-0.0464246565879551	0.543931518151785	0.54604812146301	0.236722580428418	0.000511265380176959	-0.0289845914679053	0.470813559393232	0.331953150187298	-0.683601429534238	-0.159174069359681	0.0104055874873991	-0.0798947792691477	-0.405795598532586	1.90304868767548	1.38301938445413	-1.20263588307675	1.3100249928039	-0.171030065781678	0.225691481958571	0.363602407250549	-0.223662144815075	0.186326977841279	0.76724088771141	-1.26316701611206	0.230647461986861	0.0392880189313427	-0.637578716983792	0.18145408413165	-0.239645584846841	-0.146903865461035	-0.319754890235226	-0.479567269151337	-0.241836627001817	0.502580982732176	-0.190988163972465	-0.0965086318914889	-1.74505976429623	1.12548576379767	-0.950373937307626	0.28457287935247	0.279699582210018	0.212658153500415	-0.242390058262021	-0.0173966865963558	0.536684993952304	-0.00572383303496706	-0.883176499391943	0.173714802125554	-0.15412454273385	0.214553754570664	-0.334490915337899	-0.0514295450662866	0.337637347872945	0.232593907334519	-0.118171930039326	0.0502596502801507	-0.160749104939558	0.0633441342439071	0.79106932630475	-1.6895666423856	-0.652167794321275	-0.466604502691573	-0.907904273297314	-1.35178220906229	-0.329678092025016	0.834245048990064	-0.436860476024746	0.100453846639655	0.264448682199409	0.049126429070326	-0.00549472325214204	0.682687556466725	0.476238969059052	-0.161717926356596	-0.0197239699584017	-0.0383051991177427	-0.317243949252202	-0.333439624248568	-0.17242217203706	-0.494924779083519	0.0842879698501069	-0.286133313901323	-1.19559374954935	1.48252313208369	-0.610242827048075	-2.27314552479379	-0.478736875218714	-0.263527067319737	0.205578101103759	-0.497712416300507	0.463229064455041	0.798345398341058	0.409768229090621	-0.149272172276544	-0.346750348558129	-0.11035160763852	-0.600288653804776	-0.278294935416814	0.154790716377369	-0.219461943069302	-0.191606239269248	0.311581142347683	0.163803476458168	0.495487797620345	-0.537583471442215	0.147361415260988	-1.46437012082386	1.07487173102612	-0.317521132386946	-0.858094404475975	0.192599668692984	1.53595377231891	0.320311660494772	0.206531396638815	0.159488030311696	0.496057148477548	-0.180397832884907	0.347131449745443	0.313926498920706	-0.438483954431041	-0.525630841577736	0.417050379930625	1.19351254085628	0.142573777312096	0.0381426810925976	-0.301148231004827	0.084973938170574	-0.722817465015077	-1.99747184496144	0.998947490352942	0.71924836721803	-1.32983162045831	-0.781630966249409	-0.0386397507158016	0.0972065916914466	0.404147410766611	-0.31921368345351	-0.143973801686441	0.198235332586737	-0.122474616111856	-0.01818488202277	0.0559205488953251	0.493963255156783	0.0259591014459042	0.196575834855032	-0.132081879619111	0.178941030097855	-0.0113916464992606	-0.288988083470932	-0.324321195678253	-0.136287838883732	0.144863518804457	0.961822528857861	0.32268241761626	0.540914870231038	-2.29544871716209	0.577859177955249	-1.28759199343421	0.528865971533382	-0.760431551980543	0.356728307522664	0.207226221284244	0.718942714102296	-0.0115151711297014	-0.293223489518769	-0.421612883291334	-0.504798104950161	-0.328697148014998	0.143249360564263	-0.00988242172030639	-0.343030551228553	0.480974421886904	-0.0472128429322617	0.21651640624948	0.372977612344475	1.00677065152641	0.874565851828506	-0.36961455843754	-0.405995202294437	-0.296106283455965	-0.384105538469636	0.69313487929912	-0.0560793536353359	-0.045404123234254	-0.873353405828903	-0.262427680713002	-1.7969817442753	-0.0132487527338339	0.158847233370203	-0.640744659360955	0.0817245848614925	-0.423541339098439	-0.291566303093349	0.415932860837307	-0.664297524686498	-0.457457504685016	0.153577638003334	0.358822708305251	1.01959154868832	-0.0827611707758218	0.0829647669822652	0.15708364953921	-0.960700981781541	0.381634976103768	0.962370627493645	-0.684371677797484	-0.262465894902012	0.142499873506953	-0.164086759407763	-0.152220594635923	-0.256105754573834	-0.00766050818753354	0.0204246946800161	0.384590511296061	-0.287041643876419	0.14850697098632	0.210592397303282	0.323488446825115	-0.46575850901649	0.0246595851083388	-0.162188323608849	0.197355625380704	-0.297662671344351	0.092803181857078	-1.03570804510768	0.331279104871533	0.817514128558613	0.247330192392769	-0.0448977486671935	-0.357146428971123	-0.517111138105124	0.0202704270813383	-0.0440500137129348	0.433424151291403	1.08782295992174	0.0107776478598364	-0.141219016940187	-0.322529017798948	0.157878926278228	-0.18579281538962	-0.332422844237065	0.134242340866655	-0.0635967821682141	-0.266582853991055	0.0786976191175292	-2.75188941606186	0.370589513648748	0.348328900958441	0.0495920100687975	-0.0441797885117755	-1.23280232358874	0.177872968578729	-0.634660355478537	-0.000549619776213371	0.257263006506748	0.141535096153329	0.257832385613167	0.276254611233727	0.0510545291778985	0.374488996579912	-0.0678542824131291	-0.240280384301398	-1.00625672732919	-0.174729223944353	0.721337114377156	1.97573849190829	0.197054939423128	-0.211492850654566	0.545265697701392	0.140953164354198	-0.0766272925176457	0.569979756956373	-0.254525085146355	-0.905285586381107	-0.161649117201836	-0.366225669393724	0.202155841498548	-0.0492439195177688	-0.174245045139809	0.341945758640106	-0.716260206809063	-0.592427361045275	-0.206453519460021	0.5025040899512	0.231164187218291	-0.796645441503909	-0.708214374117792	-0.463367042216624	-1.20442911369977	0.0920391199751733	0.459829093746738	-0.496435129480109	0.278966863611833	0.879256723350613	0.163733553450296	0.0823503830194929	0.695192876977818	0.345271027827139
42C [-] {0}	0.506921142042895	1.1162632663087	0.714679186390893	-0.662811320521241	0.741636590414532	0.739963298606867	0.569589671734592	-0.511087102165438	0.470184757991452	-0.673941152647181	-0.769906841058967	0.0960220169581118	0.0602576365266674	-0.696577409326213	-0.0454854439665072	-0.516839051441863	0.289935743306788	-2.78052156374661	-0.371723088889597	-0.225641943899765	-1.196290117434	0.464976808850991	0.909755268988145	-0.999379834965726	-0.369211480587016	-0.262541493795128	0.395953858454025	-0.0551103736483523	-0.12075409638676	0.310315875468451	0.0618978446318703	-0.788925451130565	-0.431837089626348	-0.426008665114571	-0.591259509303351	-0.0152008668702774	-0.31970776679271	0.0788404103571482	-0.0901833833574601	-0.436764242530009	-0.307746267583183	-0.271055672541377	-0.0619623684594755	-0.165598263842303	0.290870444298816	0.0466903548138649	-0.0149861678492604	0.0699208855577297	-0.779009565099991	0.441550062716658	-0.504719889958724	0.463405653714129	0.443437027662257	-0.862415010880892	-0.408541862945571	-0.391700647703702	0.0308421465253895	-0.0568473195387838	0.297661222059423	0.0425884269182362	-0.229987346730738	-0.266807840291525	-0.343720260615105	-0.442275449469821	-0.273541857781723	0.616519498507687	0.278415076252252	0.22242075186521	-0.0320375878413429	0.00509252171076854	0.116482436106465	0.0622094815989453	0.0438091708822462	-0.474979328010151	0.596434859663325	-0.87186478113871	-1.14004523282524	0.102433512172995	-1.80216354701783	0.409284035257917	0.118763524869327	0.226559515787436	-0.598959647548778	0.541975915660867	-0.193856660214872	-0.0893013989633847	-0.615478121388578	0.150607208029067	-0.144221097161511	-0.112530002574795	0.169858239954798	-1.06259287267173	-0.219092890125431	-0.416227205444816	-0.0808263057857944	-0.389427413259632	-0.644198944001161	-0.0422138135420693	-0.102994741296133	0.0868367051629013	0.337896793616593	-0.496231654480509	-0.10112095626843	0.0922555039671407	-0.385195722417544	-0.429935213572837	0.497824745567936	0.152043312308983	-0.0742787012803859	0.360143054856272	-0.601786544513497	0.160718810882143	-0.652523681692017	-0.783604286603671	-0.495206632412719	-0.0194755715332849	-0.256807400067067	0.515303554264616	-0.841433030829515	-0.0119877424324873	-0.827445252866033	0.689254257173374	-1.10761964534797	0.425514453090882	-0.424919015168691	0.133701096654566	-0.448482623292985	-0.353640078854908	0.0812128549478386	-0.922088360909098	-0.540128000947024	0.441502598345564	0.550384096495844	0.222135815192152	0.483454203538859	-0.782963934461024	-0.120371671859499	-0.494268340382754	0.169388134442502	0.36459996606299	-0.89781116942066	-0.410234262572271	0.0231486286864238	0.189577854182704	-0.755031962339481	-0.236923327336769	-0.0928267089939481	0.0925083481343636	0.444280833499219	-1.1271101462646	0.287368064691657	0.447499374607057	0.39041158293858	-0.886312235405802	0.0967786697565046	0.191116483485693	0.485281433727507	-0.645245708814395	0.690564049406194	0.303420834779424	0.561485416322136	-0.0798610168810555	0.140987632292856	0.338857856577484	0.3687020202737	0.103890492079652	-0.545779029461429	-0.00217966200454405	-0.126281154225217	0.0951439808390029	-0.432397625779736	-0.4132731685198	0.0322537516100084	0.411413221747864	-0.158048833843415	0.128373091174413	-0.123892017113934	0.274932033078302	0.272555723543567	0.0579859216381681	-0.684568639270391	0.205303973160792	-0.0107683583193079	0.605215365236734	-0.205076458687873	-0.431512369374251	-0.265054702142274	0.114828458429441	0.387697693475868	-0.716500538119277	-0.0355285943569702	0.205982073347766	0.234619517129073	-0.0748038141223138	-0.00229995292800492	-0.212608421620242	0.115112601717512	0.349761860758215	-0.376758414128289	0.222756028902187	-0.0149726881521773	-0.116352824294675	0.234121558163259	0.527133620361836	0.028060925714837	-0.248924414173508	0.752016262047525	-0.189175527239619	0.250112246469552	0.335338986102435	-1.54594461212353	0.162005165591528	-0.50630373059982	0.226218384946918	0.412305052957208	-0.555588867549903	0.198359939762321	0.214379965641958	0.175980411855218	-0.217734646222269	-1.61571916537169	-0.224256131526857	-0.698354507102105	-0.409416494218772	-0.501573493279097	0.353471661168738	-1.25261299904911	0.335294645588831	-0.196614431280511	-0.154819520505355	-0.471055477734725	0.342004880456151	-0.763380771468361	-0.340895454718878	-0.421059052895471	-0.234672813357034	0.386309519001338	0.226643596618434	-0.00509299179699298	-0.125227430184322	0.147322371282642	-0.437325969386729	-0.338327918026097	-0.138113375473129	-0.0466568155635263	-0.0900094567175203	-0.466415922768035	0.333673051143214	0.966414891237282	-0.452502610713945	-0.216624976824494	-0.313649422865143	-0.858204425486973	0.386312354334994	-0.932069924126262	0.247092148396782	0.126213299229647	-0.0298617713429503	-0.0967780712445831	0.174663496877821	0.758995788128282	0.693258260717557	-0.357466078718264	-0.119086918701745	-0.400268822171664	-0.126875146178928	-0.600292545068995	-0.508779285178312	0.280810204401239	0.178455111556796	0.471103440620992	-0.471121919745741	-0.384449457417305	-0.254467301110194	-0.266572756736661	0.0769244203144678	-0.0463192538512336	0.0600809937245487	-0.0918759836933594	-0.501096956955654	-0.196311332651796	0.440752606592045	-0.633165294902121	0.0293633867690438	-0.291638878389164	-0.0625080498937051	-0.54966951039776	0.0753048196402921	-0.361157769180222	0.00214224399861557	-0.0258846650698574	-0.219012191501549	0.532701496835838	-0.982031067556727	0.804004830061462	0.382116752886512	0.302071338260187	-0.364952740575299	-0.640252519501429	0.897775126060878	0.679552188953253	0.396250082822855	-0.192655651594196	-0.252180341768885	0.397994055017589	-0.372710279453265	-0.366638618839063	0.302841623052131	-0.85148108204882	-0.239569171216043	-0.15145293171527	-0.362721425737487	0.0612914706237535	-1.11972203204641	0.0790448166656616	0.0275387747884697	0.275987200989363	0.126545896753818	-0.0754299792851159	0.187537129338153	0.0207872032732728	-0.314771032174188	-0.500687405211762	0.245999645129998	-0.423576208030983	0.439914680611891	0.0596939665265635	-0.205508291199466	-0.269536664554448	-0.265180627023179	-0.490936025873008	0.425453849167984	-0.947840063137112	0.512356557862142	0.310654079672873	0.196620413211536	0.822705341313419	-1.67726008772547	-0.304507394134759	-0.118976558512746	-0.201299550013295	-0.32281810078466	0.0520281169004282	0.105789622665067	-0.440840970922042	0.126296168322252	0.731398785684392	-0.107219277945619	-0.0205221841059008	0.19196499477314	-0.496164518339867	0.72439988754394	-0.287574427645432	-0.109712559871407	-0.415393043798787	-0.282762730701874	-0.21115891816379	0.284680826636694	0.0665083592663811	0.706424422290767	0.334815349707577	-0.517018217361752	0.449385824488065	0.0864435839373254	0.457699557827545	0.0405885621006521	0.674186316708451	0.171256021546107	-0.375359071763238	0.516018225610047	0.410853700681442	-0.624748405990163	-0.354083293500346	-0.141610270912346	0.176008435433507	0.69026571921267	-0.0429593912709921	-0.112574281638144	0.177677312699185	-0.65482853712506	0.0349858726928898	0.0703759738920067	-0.267338973926773	0.119322773526733	0.223464081185486	0.459226209485618	-0.468043334985226	0.289289990186578	0.170625941003367	0.419682672862868	-0.638700465134604	-0.479144105420948	0.567419025830687	0.00633667497287661	-0.468733980948303	0.0645111108055893	0.928967529344669	-0.194603214435989	0.287845878419909	-0.221459325849623	0.00935446940416812	0.346602482272518	-0.18861727892333	-0.188457994978497	-0.674485624028792	-0.812266276735066	0.422091832929616	0.168889839557464	0.30863422309766	-0.401389615954972	0.599750409230376	-0.449593238322839	1.04226253224666	-0.319176703184656	0.0547535858668913	-0.794140479816539	0.382013698815617	-0.479070298158578	0.261741407348649	0.191350615343363	0.267837260479561	0.146770492743983	-0.0625112348065142	-1.32166281618639	0.101519844501375	0.138620103087257	0.42574157985311	0.182588799617292	-0.148302593768411	0.560872894889454	-1.21185673248405	0.447643251902644	-0.808700852682618	-0.255170664161152	0.255787940309948	0.332206373090194	-0.587361513729302	0.0936782047826472	0.146065923751181	0.638603518633402	0.152121944302767	-0.238953318650026	0.35767369343054	-0.178744350162355	-1.14218868739256	-1.02789405569309	-1.68180968099383	-0.276322371591453	0.195066745778843	1.51506278210678	-0.157490616217009	0.394435576358337	-0.326042384732036	-0.167971669805584	-1.36651752119279	0.914620204164473	0.221496745540245	-0.861548834601292	0.113373358934234	0.497725861863281	0.760535905914942	-0.0317888721730101	0.624822240326085	-0.296070330151787	-0.327410262016837	0.72596464024437	0.312602866335596	0.327145175536857	0.178248464476513	-0.368158271888456	-0.0367502012686469	0.00140409183978675	-0.22094363003295	-0.405883369647929	0.696245063498575	-1.39467740099562	-0.146455678785089	-0.0905271613327377	-0.178123490852438	0.132240532476519	-0.0173900175765015	0.0619078350847581	0.0781812331709141	-0.421938663956648	0.118720760271196	-0.489844749806364	-0.0436821715008955	-0.474266181193747	-0.211042565400031	0.612363284824037	0.477412162492689	-0.643108133464549	-0.118122273715214	0.401264228291428	0.302618424312695	0.0270147541105804	-0.133761189069857	1.19925747205769	0.0996262012730142	0.662974585795233	0.182958835888395	-0.536202311038415	-0.50940110109217	0.369703717176822	-0.62919151823387	0.0518863262507461	-0.118206077323555	-0.306211257125065	-0.587191767874298	-0.368644233393138	0.03629872843804	0.255266280416204	-0.0179960445765656	-0.516818828310942	0.347463378853202	-0.57636437672285	-0.206312714490401	-0.495840203048356	0.0703799659204883	0.423494324548338	-0.679683825494658	0.0119998044102138	1.4683643741176	-1.00435617208193	-0.485849186163195	0.661216446699209	-0.60020394357798	0.272026652533291	0.0450847588833831	0.355811017069863	0.234172423004872	-0.283971282312374	0.000642618216419483	0.412796926568541	0.0854364844028379	0.710111454557195	0.000928240140057875	-0.373788217019435	0.956127454446259	-0.169126699449418	0.0209356362984914	-0.00604745320069533	-0.257443458008773	-0.303715856346065	0.144977492855864	0.249569829225754	-0.0855428624716761	-0.405490678654233	0.240305400403996	-0.301593308502214	0.113966042147868	-0.534915898185132	0.512045006422249	-2.01793582907684	-0.969620051142807	-0.714082547545444	0.310799297251112	0.334311263653036	-0.17979404479136	-0.34217103465711	0.412067955873744	0.522801871432617	0.0158719920649932	-0.397784058769441	0.373162502425025	0.516704074402377	-0.50488451275765	1.17240333222461	-0.06029916063556	0.113499106469585	0.0461325201150468	-0.236032370432733	-0.498304608592215	0.253949330946113	0.622813492178551	-0.0295092720730499	0.34084538154556	-1.76781151155263	0.207119456468148	0.00482433026030017	-0.225498135778263	0.198366222427773	0.182269399642088	0.569319474708551	-0.330031385002853	0.0296798236271087	-0.555676973760849	0.431844043539085	-0.889030333189611	0.1952424518321	-0.214378977343397	-0.21190347368947	0.12626232639552	-0.0827143247357732	0.401920981093444	-0.178328842511826	-0.13960957627921	-0.452551456860657	-0.484291432097641	-0.0378678823642915	-0.421058366665964	0.331083889467961	-0.791427895063614	-1.01674709999269	-1.03888868831101	-0.49135631509886	-0.147323705892247	-0.354711653198986	0.573443305481689	-1.05382791540618	-0.72861869388709	0.868335010126046	-0.0559232632646944	0.0127810226503098	0.285538719635294	0.208748757111729	0.0597663556007762	0.79739939338551	0.743765352707896	0.59554153936266	1.88659898585576	-1.60956113562754	-0.185281545252323	0.136854994410488	-0.59376793266989	-0.497955347947609	-0.299498653393315	-0.147409487319432	-0.618771126332472	-0.0427390115232101	0.145453927842784	-0.184503884325838	-0.138936663660842	0.248172760440826	-0.0588610121109326	-0.0243308588191966	0.521953995842335	0.673149349272496	-0.0961061357208014	-0.710891264950447	-0.0668988370527096	0.315289242112971	-0.359154330068846	-0.276415208465689	-0.473008664671044	-0.477591254833737	0.538986031847593	-0.797782527876866	-0.0913140297655999	0.671849173749018	1.32726474864458	0.706961940474717	-0.783580244367051	0.118715652670106	-0.101773946798538	-0.422614173408653	-0.375388468505666	-0.216890121950228	0.236080195117575	-0.136460570435681	0.0375079668017514	-0.0819712120313024	0.0283309993229325	-0.50510122538459	-0.214632296183433	-0.2188928245409	-0.273177943643799	-0.119032330224022	-0.350258291642872	-0.429245325081056	-0.346208839856949	-0.199209714691113	-0.426402248990436	0.00859738898893763	-0.14358694777458	0.995121212466628	-0.882740274790389	-0.370631967201974	0.0819687934497762	0.262687369269388	0.129567976782191	-0.432112197188541	-0.476891804260176	0.542466080896525	0.318544461794753	-0.535727119137162	0.343051154763053	-0.0742713798082283	0.444894153521107	-0.490149739874588	-0.255538283716238	1.89756637272537	-0.257937797609552	-0.195836551968648	0.281375650071912	0.293312892268536	0.192094866851765	-0.217827653573889	0.415683921636344	0.724234101034783	-0.124416701120278	0.271109743140896	0.0593859934963975	-0.404446026780376	0.0497320753176724	1.12075375416199	0.394668140713148	-0.14584804862382	0.124760533360405	-0.888974978766233	0.80919993613968	0.0651799956026007	0.176560207255728	-0.000360929319212072	-0.20798222734379	0.353655868512865	0.104185410455792	-0.547799159144579	0.399286952570833	-0.405514677770037	-0.690390151940732	0.339185372172955	0.170987057940237	-0.79634109924485	-0.0482848689358823	-0.511496721819684	-0.223276757476569	0.101115603855573	-0.0279242604203543	-0.1267315348234	0.203197116664584	0.0454825038982066	2.0066245207175	-0.867503222422864	0.0377496508391508	-0.774925069795495	0.203898166100377	0.0239798676633104	-0.998707601423259	-0.623323831316318	-0.212168281029638	-0.218103326219707	0.373079892619883	-0.161142257573411	0.527748466846743	-0.563300745513818	-0.032473426740253	-0.0309707711577552	-1.02481702740623	0.382195732001145	-0.126289792172309	0.328930095786596	-0.244440551019559	-0.283632913438313	-0.636307515001045	0.530573791391455	0.581786389360058	-0.186389671049831	0.0722938390011427	-0.063012115607222	-1.21195800716545	-0.362082847728933	-1.01421891622308	-0.22879968389225	-0.143190333616093	0.0693970639224974	0.248730522861655	-0.313174132710678	0.146714255307352	0.320929642456845	-0.317767704136954	-0.573211202922136	0.188864920345573	0.442765693939807	0.0219737507152274	-0.151988570488582	0.229995652325578	0.0807425977654502	0.92593450417935	-0.547165080666302	-0.445028881279554	0.0154524048347254	0.675647715960376	-0.564367260162637	0.514745669776446	0.00754514746487755	-0.103797414585026	-0.608821120409212	0.439885705347201	-0.216111032080632	-0.114209795397609	-0.326230120740908	-0.44348743148117	-0.666439463109923	0.108225687073487	-0.107604867125474	0.195262578634133	-0.38188129783306	0.466347821842581	-0.526379486338759	-0.63309286305571	0.608692355320774	-0.747622078812441	-0.269483272352654	0.442238528003929	0.37883785266055	0.147729073952121	-0.124961463640918	1.640712955652	0.20280740266385	-0.744886324941389	-0.129621727524646	0.0808717870313745	-0.788251124100795	-0.494909983403263	0.298536723183132	0.410407981511365	0.286323670640583	0.381926020597813	-0.43701559034954	-0.845455539221279	0.33121446474763	-0.39357797960251	0.246536272160986	0.233059842284213	-0.122675019319694	0.180422711754156	-0.277911054951018	0.034004082123799	0.262574010836747	-0.356076612721393	0.239533534170504	-0.177206510612609	0.267925997289471	0.20799900266825	0.2866780279757	-0.190471562665501	-0.787114582582009	-0.086057618990312	-0.0105544135111034	-0.255619497726107	-0.233453442564734	0.301506373786514	1.30293496740666	-0.809969341076534	0.409317042978738	0.0371011247947018	0.0577202086968366	0.304109453271512	-0.0715837555305658	-0.0401044252253078	-0.520741367962964	0.969131391230061	-0.249268317242409	0.95045711415097	-0.323413086818189	0.509121883911493	0.212923494646965	0.518140072057017	-0.61013431068926	-0.573769427863781	0.759220290566495	-0.467162289741117	0.195209996392379	-0.801940843893455	-0.248561366018278	0.0780585678668683	-0.46519087844907	0.0024305318626534	0.692974701480891	-0.190031449002462	0.197906280035254	-0.00669296161015257	-0.31716199652438	-0.45382851583806	0.139813386349162	-0.655098347137796	0.102354445535235	-0.702743211722222	-1.05942757492923	-0.477388271570785	-0.180024198774811	-0.947526451693848	-0.0406252440955314	-0.164405387933252	0.442217866563124	0.17872916040767	0.276105115831605	-0.651528608016779	0.159136537588023	-0.503183020322828	0.306939102871962	-0.073465749190937	0.387079604910144	-0.0475608935110311	0.220713862865543	0.907842390030123	-0.556554725842965	-0.360729765395525	-0.275647680178617	-0.0181069704555757	-0.617624530462098	-0.0135853909697626	0.112709021202047	0.00288780558027774	-0.070759797270311	0.0836305762059688	0.224611787405061	0.389799951914343	0.25129851283062	-0.449636018453603	0.146618181834295	0.333746512049496	-0.498381325040531	-0.250191509755975	0.973287104430406	0.0763606216711201	-0.392084610414237	0.639724688827661	-0.509407223634936	0.170771471937422	-0.337025502105613	-0.105423551772139	0.418762710919011	-0.147753143424944	-0.106719854839082	1.230029207753	0.363285907249893	0.578732634150575	-0.447232717894978	0.0882655185521498	-0.539256228999953	0.418475128278371	-0.350851663041883	0.698556933664565	0.490591949266958	0.619089026258711	-0.0688722756554293	-0.183846453742138	0.687101660619106	0.119361027546255	-1.29188942209446	-0.298165560320489	0.364608085319677	-0.162091734477495	-0.0833000077844361	-0.227740602240587	-0.0111587054520539	-0.55342856588205	-0.00274298102078006	-1.06241964280423	-0.546451900529611	-0.04739607615563	-0.218699553524709	-0.966903076945829	-0.882332755525596	0.587611759827436	0.095889751395489	0.342038539294899	-0.0508742936563903	-0.103888456231778	-0.0556172116578645	0.0247722249634539	-0.213838962697248	0.214934502146974	-0.732154143089432	0.436173395353434	-0.163408229112957	0.79356300480595	0.25405961634995	-0.346138408373487	-0.0499721130571223	0.157011643396745	0.240583827976706	-0.267149987212876	0.555887826417609	-0.858391865504477	-0.110422427228335	0.132338010393789	-0.118010454209675	0.661476788419251	0.0418854975265278	-0.432634925299824	-0.0846238693164114	0.186080393301638	0.243357948714007	0.287569283795374	-0.637721455182064	0.154819008063084	-0.398003446761264	0.40655032083129	-1.43764175544664	0.116151518516319	0.747424530918753	0.253587340824917	0.767011464077166	-0.138988763564424	0.190175781369716	0.527728640201615	-0.0144338175675865	-0.0798691772396833	0.0308504403573917	-0.112180718300317	-0.0723554617751468	0.191488868427605	0.169308729944087	-0.0303925717822485	-0.0898941060325598	0.650135978651802	0.508879411237246	0.189818678208346	0.509604033329832	-0.356905857618596	0.0552998440475641	0.137784463017057	-0.62876775108677	0.325347122132304	0.378528560560291	-0.0166335985084237	-0.879984039380804	-0.737784575026366	-0.520308241958425	0.4995808888001	-0.51279120270794	0.537516051979102	-1.04285389715906	-0.275259410561287	-0.0297872311730423	0.156557528519904	-0.769622612989147	-0.158979328683739	-0.263562518910784	0.658832587316054	-0.575090337046637	-0.00799291059890952	0.131575852039072	0.136890521698275	0.313139838446351	0.85295656873498	-0.724037032173323	0.2450484681073	1.04351670500453	-0.652287658865486	-0.405673178439317	-0.313392254373062	0.293764156679278	-0.960794323716973	-0.153997952064628	0.535509667344698	0.14331579523842	0.486008048040622	0.28327503708409	-1.21179890885968	0.109170684683966	0.0121240070518318	0.550940737224608	-0.442963847962772	0.25608633487417	0.074894422640029	0.296200931810549	0.308968272981815	0.0681693775749684	-0.18396010126725	-0.0514662131006816	-0.824301867209076	0.211237267001507	0.554137076997995	-0.491718096349692	2.68757016162445	0.435522407763312	0.746404884405981	0.190654204432648	0.352059887392105	-1.42854088362422	0.567755392038382	0.441681706782929	-0.377010133788255	-0.0828108972700879	-0.224236948949588	0.514733349752392	0.0192671630876728	0.0386685023149431	-0.545985298463877	-0.350538831526747	-0.350760001827329	-0.403863011089837	-0.112192889517088	-0.10559470328499	-0.153284851097927	0.0777168891827641	-0.352028466577818	-0.135180603443664	0.0447572400299114	-0.279634569568819	0.140667737844963	-0.160196566883123	-0.201659964997516	0.102124879429167	0.0801190361552964	-0.284219728262635	0.219765023420124	0.289341506691843	0.113606302648976	-0.134325431472936	-0.292405409757222	-0.0340904086538727	0.103082106648788	-1.32863234061929	-0.135144321789949	0.233521605022851	-0.411357439414556	0.379084540831045	-1.11121021155585	1.47006386334031	-0.45484211187841	-0.154715490505564	-0.504160482250566	0.330104040039867	0.571196907182867	-0.011306528769781	-1.36083688913174	0.719805493676537	-1.77212571166601	-0.308281349743857	-1.71719725301352	-0.238081880361641	0.323315464941355	1.1565288226549	-0.502912837227261	-0.158668471090419	-1.19552472613898	-0.063641994979983	-0.440858733421364	-0.253661497649109	-0.146704719398466	-0.941874391496888	-0.0656736311434366	0.202516888342768	-0.0780896279768006	0.044426353349758	0.10346434266309	0.318993835651165	-0.134084416292643	0.0515480760628527	-0.295386284302805	-0.410757860947882	0.537289296395138	-0.95266366357999	0.321073927202847	-0.256561632040113	-0.637986495481416	0.335521048690565	0.316748195141187	0.284432691753626	-0.229871828052652	0.0826770427231278	0.132446825574801	-0.424432768066662	0.100226185303514	0.13340479970147	-0.283958345584751	-0.162918867804821	-0.0595495683011522	-0.13103884969208	0.291035361142396	0.224917152723189	1.03172290961302	0.134600247410581	-0.309173847254362	0.0392164304666739	0.187207565504637	0.532856021960175	0.56844444161323	-0.0639069251375609	0.786633900681783	-0.284966990824325	-0.286816384262664	-0.418461718334727	-0.501433803826103	-0.702450130397454	-1.03398115881587	0.28329058133268	0.294699601369719	0.245834752660802	0.361333183455908	0.739430600022559	0.759474352667681	0.710881461334772	-0.003847152874059	-0.286522032321086	0.194843772098215	-0.185241801573032	-0.349960588485004	-0.44785586210349	0.467575766800336	-0.017160528671714	-0.51325423186011	-0.107991661500879	0.4596761532658	-0.633783312085488	0.413266696588415	-0.692143526110934	-0.430221307043628	-0.185235190833998	0.283360991595813	-0.268138048397674	0.284320768010416	1.15099193697247	0.261224704397156	0.826963535605646	-0.403653729910976	1.91082815669657	-0.662579763559353	0.318124738774602	-0.666510068342742	0.0986446871024618	-0.522737313301523	-0.504446217450327	0.039283482443519	-0.0744476999190457	-0.220312529743714	0.188848587819408	-1.03454551927614	-1.77924644692148	0.283608010586668	0.629352858391604	0.493942380746866	0.0860047807459631	1.0865026003949	0.180273769621502	-0.303958995480781	-0.679147693701232	-0.672779197120037	0.394814306987369	-0.296137258068774	0.493586597253687	-0.303180306787287	0.415723885956099	-0.0378942104705582	-0.105026535768106	0.136096151077227	0.288220624139211	0.447319223139162	0.103668592084118	-0.426407870762302	0.729842249606185	0.710498435998041	-0.192943281497876	0.79392994421514	-0.34664318628948	-0.00824495772869731	-0.049116578833078	-0.667171739132521	-0.0456653043759828	-0.323764792119603	-0.992347166344583	0.216758108732275	-0.307187653025637	0.568286062239448	-0.0717465979387474	-0.136134318334028	-0.134031641805943	-0.0263834503036083	-0.053820790855123	-0.132238940014313	-0.568874892022766	0.116022948509842	-2.7590373868631	-0.325953912556947	-0.166738182600395	-0.670949733861249	-0.281225790819675	-0.440554135188685	-0.640212783967708	0.847484527388122	0.426474205393789	0.292528690578145	-0.189992217120535	0.382523733394608	0.312510720694838	0.493579906537684	0.120996296434709	-0.66114568205993	-0.131146378926335	0.00117602247548031	0.091118877713219	-0.422396920243605	-0.00912263192314264	0.369029290546006	0.23591307681792	-0.282615912935244	0.0700598512928411	-0.0595210753903681	-0.17786426297452	0.278459598223028	0.452997182844675	0.128088051500072	-0.399316215877336	-0.25638201007259	1.26210876227753	-0.165331228068343	0.288343511038432	0.000256856319138881	0.315091855750075	0.738017829706779	0.203681788445431	-0.264874948963664	0.109345933178973	-1.17222882085426	-0.481467993352779	-0.436423591172394	-0.51610296764706	0.171385692419069	-0.718034130662462	-0.387186785618047	-0.531894450483336	-1.3954848005092	0.0892421228781623	-0.618871439141687	-0.560228268213162	0.284236452604543	-0.860511399071932	0.570610015979316	0.182127171508755	-0.531693920751514	0.589478255520626	0.295843870669159	0.117586728038215	-0.257551974964674	0.45818323575492	-0.493762754435875	-0.195334683655045	0.782675238841253	0.396756322154409	-1.02772137451337	-0.0846762743387476	0.166330422566215	0.203452318868203	-0.0516605177279227	-0.0616583335009498	-0.227962997425789	-0.456146380425079	0.460051865528374	0.202834255816388	0.281804776285699	-0.160034622329797	0.777249761825358	0.0446511662054284	0.0437654774687336	0.222678238051036	1.01959619516643	-0.45962650807262	0.637071661813667	-0.564665888372331	-0.377582996405292	-0.56087267909548	0.0785209783431342	-2.58161654375464	0.131646609416084	0.0862081563725188	-0.0615202377089005	0.304933102139945	0.281098124615295	-0.013572601718545	-0.368316886863601	0.503506688756805	0.787259760558102	-0.512396713350318	-0.118259861643002	0.204619277511343	0.156991975875526	0.273133840081702	-0.00775913895212774	0.102838988921203	0.357474591966743	-1.03422048738716	0.0989765441247205	-0.47649796243308	-0.0312285672482688	-0.0635528409366281	0.0234014348304676	0.764270017658606	0.0870468455080773	-0.462968824110678	-0.132773557642137	-0.210456886161709	-0.645982101905871	-0.399630392286775	-0.195110792176348	0.470187087019231	-0.0591409301220937	0.0239109322974082	0.138269316696753	0.173097911570054	1.02235336940168	0.0270496531309442	-0.475390066282355	-0.513917969649826	-0.107081397341886	0.1031757114527	-0.757552110466443	-0.707699049329386	-1.26496942636024	-0.427975031423787	-0.556530684728775	0.111621879516498	-0.274503348686918	0.173901155032296	0.121981826171422	-0.195795094872418	0.0172298281835109	0.158473013179398	0.311031836532062	-0.239861683263271	-1.20619290424255	0.0482706011657783	-0.652747653295607	0.295520194848123	-1.04667887712747	0.146506455926143	0.734599430880326	0.965817329391604	0.965983396477454	-0.168062203413731	-0.423591733168279	-0.0472717663178527	0.209827692430198	0.0746605853704471	0.563935318510119	-0.453567544988378	0.710872687930175	-0.309661166827003	0.694714779122357	0.366333998794002	-0.799399812163692	0.0807103817048715	0.493150829459519	0.190028041705075	-0.189981448579323	0.0234043445070428	-0.0921011628007288	1.27262226699234	0.0422601050546445	-0.202425239799424	-0.653088553784018	0.0328656936170991	-0.339142976420167	-0.225474696278597	-0.0772061527265618	-0.243035839100634	-1.36892146781223	0.10694512360115	-0.920318917376754	-0.022296690902151	-0.0322301954759504	0.414271759899908	-0.417597312101651	-0.423023526839847	-0.61886851535068	-0.428186782060029	-0.260255230517809	-0.214628074436719	-0.184935989825317	-0.234929473070772	-0.182954944464371	-0.966722349386506	0.619474696065527	-0.253781035140427	-1.22315096423182	-0.146069215222869	0.43312609933143	0.595122211845378	-0.0625652562835445	-0.653788340226729	0.537306554706119	0.0465486452431294	-0.0355808755003263	-0.189508512037415	0.154702049369578	-0.0380670940938029	-0.111585697068755	-0.328914414598798	0.0447443227089275	0.358102082750121	-0.503381453865524	0.293913964285246	0.0905925659643587	0.0703424995817713	-0.415278486486593	-0.21178907106086	-0.77558381932382	0.241946428567474	-0.144562179995607	-0.724077070287843	-1.04004828792014	0.178799980032705	0.240706105028712	0.496393822053465	-0.147164005029251	0.792759856467197	0.760558933492887	-0.102645326498779	-0.012842258288288	-1.37295581624458	0.0756750803934398	-0.579835437572843	0.0271779577785876	-0.139733710886082	0.561197849520897	-0.288212999403625	0.737974970809846	0.665535697585953	0.119936441596209	0.853356341377138	-0.10598735498398	0.216903072920231	0.231655977037597	-0.0862412251338167	0.331066061894551	0.525733402532146	-0.180994568080917	0.0686770181179065	-0.073396378825193	0.432880451552046	-0.0476360397540537	0.934590797449849	0.062188289430077	-0.868295707194425	0.121785582095593	0.0196613709686764	-0.050589773630107	-0.501804745122794	0.363954191916447	-0.124068467627628	-0.853140258343895	-0.25386330154675	-0.107923927631183	1.1760298145076	-0.945805760078941	-0.226432050318478	-0.511183991898088	0.0753898811371465	-0.128428971656363	-0.091699191484925	0.282698486361783	-1.17927441939871	0.310144598663275	0.257512584823779	0.0824624244367122	-0.258582429175303	-0.705921943914382	0.133592720918838	-0.0389635019315653	-0.173638939263749	0.404074550364425	-0.0875436622748085	-0.357921561279498	0.195827845288925	-0.272500529523348	0.177807726612743	0.56196890188429	-0.230087123937528	0.144149749682329	-0.14952217125098	0.233482446479822	0.560300340565978	0.348521411708191	0.214093470598747	0.279324663019989	-0.424057173128184	0.981180498337383	0.323855106198931	-0.183370505532158	0.0416346935104271	-0.163833746246433	-0.486865822056837	-0.230219245614086	-0.090146378286553	-0.920392890333771	-0.205209399963221	0.237171909339864	0.458529143426572	0.304724164097598	-0.0146593344973535	-1.59731508607616	0.391046869193969	-0.239342101357881	-0.235406056267106	0.0374816569705429	0.0488077178725717	-0.961762458376048	0.0295156227055782	0.380419727225119	0.136560043820467	-0.241679062023809	-0.0662134448444231	-0.376357929764161	0.124423296410223	-0.555062756074216	0.0795395691009959	0.357664870952958	-0.369108278943025	0.532148016043327	0.635838986175191	0.456753138437583	0.38437600909628	0.722058654403338	-0.220096680536343	-0.19667499274316	-0.740710667676185	0.120645582254211	0.169663682434112	0.258277669765483	-0.593386868677859	0.308613757363214	0.233632702546204	0.0242383268414075	-0.0884014580131915	-0.416517824725992	0.308046945499837	-0.18558356959427	-0.431807027584043	-0.245847714565495	-0.0719252751680493	-0.389624681393151	0.720115514070511	-0.322483217549756	-0.445039893254831	-0.151949616833271	-1.35716615228641	-0.496937498844926	1.32140450543141	-0.241400291863083	-2.27536002193088	-0.426575345966954	-0.717858506328128	-0.55800831386074	0.129640849800472	-0.576050843665138	-0.0157184342821346	0.0071285299556453	0.457476325762983	-1.45179221303467	0.493152522248212	-0.459379604560064	-0.728170725185207	-0.225218183656112	-0.701930293231581	-0.207934414102517	0.306796038488328	-0.583055300065764	1.36081930779223	-0.00554478589423401	0.235467956068364	0.0669373647794023	0.244827340499939	0.391136923579109	0.48051307951837	0.629181184857088	-0.17319378399094	0.227354678895061	-0.846899977795409	-0.443026701500691	0.425699551169881	-0.145235734664278	-0.482666426408267	-0.102378494379178	-0.161465815115638	0.0515512253973128	0.336163780747801	0.191200193318508	0.234533312744762	-0.329686579627349	-0.66713708111551	-0.488476117142556	0.138562057397518	-0.0941673672390779	-0.512484945714484	-1.84848473623132	0.280463080317364	-0.171998180308641	-0.747846311107171	-0.0914647009712393	-0.00205288100301249	0.200039346589635	-0.364600138454677	-0.203492302411136	0.0567790012565315	0.218756734784707	-0.986221361673446	-0.338460914346013	0.316502908128652	0.0980827038715167	0.90324925051888	0.89298904153459	-0.563063527572665	-0.331355881722357	0.0922560036090597	0.160644884415596	0.155375592488415	0.281621414729878	-0.28309743766197	0.652040653606311	0.236368519257342	0.286266908957021	-0.155461751931243	-0.562123287266574	0.0378502959456752	-0.0472159077554549	0.320685857887138	-0.0619421274834288	0.267760966841113	0.124055914083586	-0.13764305681813	0.134113459223201	-0.409653357955874	-1.4609382219986	-0.124111523715943	-0.282194100250426	1.22549370830317	0.375355088550765	-0.209431297199867	0.523855370969259	-2.1558890725196	-1.33008609628786	-0.574373597010489	-0.0540745514055365	-0.168865922023106	0.232881764144868	0.090831654820858	0.235044809883015	0.237262023295046	-0.560030407407492	-0.0857362755062198	-0.0436678121823672	-0.36869378411972	-0.246425056920885	0.749609414906468	-0.0835765536041884	0.24959191467615	-1.66516055819043	-0.382908024005893	0.166610790287241	0.270244571667001	0.0302661235889877	0.459778878031544	0.179538560854956	0.377590011234281	-0.304779901960829	-0.530836622652086	0.00903440313428307	-0.116352214117546	0.0561700697501995	-0.00738889407858926	-0.335109805694789	-0.00509080263125986	-0.351505948775728	-0.268236895782557	0.819517754753836	-0.35139339968506	0.193407732009105	0.64653302277267	-0.599138059438119	-0.550094639371014	-0.11224343850018	-0.253274954890045	-0.545819216543075	-0.114430726957473	-0.0402702889076287	-1.83906995898955	-0.299872138439932	0.0943566532158827	-0.31855140908596	0.120278319191626	0.171888659461647	-0.577125067289849	0.466273776508436	-0.642346199436091	0.749521758427519	-1.36809826963305	-0.304569294188711	0.330611669799624	-0.74037100230757	-0.292527127104803	0.921991926060754	0.466483897087069	0.344799707804654	0.237590628364727	-0.236892376606525	0.992676455231418	-0.454441687372227	0.0869453889876737	-0.248754768224409	-0.552791745418534	-0.295160325113127	0.201349397436506	-0.830007930073206	0.0693914534999934	-0.227251812468798	-0.0749442348403055	0.0400066375316208	0.233342710198553	0.586450669953447	0.591402116292111	-0.0221691781945657	0.0835144129885791	0.401473594322634	0.114003925730353	-0.560177403259889	-1.41689587685741	-0.0990516125980972	0.163151919838226	-0.351767782058574	-0.329277241976231	-0.795899727328632	0.0371529980439431	-0.443912901239961	0.333047864681297	-0.0783418554578857	0.0650672917091276	0.357766176742882	-1.17926681123972	0.194933526153416	-0.217180097013086	-0.140968406416068	-0.935060315124806	-0.0957686350034134	0.206719504196768	-0.205579046122776	-0.396793588706989	0.413850028190827	1.01500535612515	-0.0708092886340065	-0.575019135944237	-0.110155509628968	-0.175168999142336	0.0156081595059346	-0.0937841793452775	-0.0513480587020793	-0.267439239322388	0.278602095380597	0.548938612905262	0.174110550848964	0.577639263939331	-0.260318369428616	0.00878629081290076	-0.374686601346219	-0.180739708131824	-1.51750588990523	-0.833218320776093	-0.0475241735963215	-0.0246700131243118	-0.0324101357323406	0.0913818193704035	-1.02310571993128	-0.174707372052825	0.498859328645805	0.0307136559847996	-0.00783583167727875	0.155086228963007	-0.0380654357194052	0.348448988342007	-0.0234633746225292	-3.21437487073926	-0.120233514269541	-1.64093198153944	0.125947695172828	0.185698692312631	0.162385188153002	-0.225863393915627	-0.176253095567533	-0.580119763003271	-0.113809706363567	-0.069516157935313	0.242095753480711	-0.289183164907729	0.257612510441636	0.0765859373753033	-0.583194827704989	0.613004518589767	-1.02377946290752	-0.302027428590701	0.425547187968457	-0.498983281092758	-0.176769699221044	0.397344193939152	0.443714830602465	-0.285190534096341	0.0658883844475842	-0.0641148061024644	0.718777092572666	0.219550088988637	1.10521854667772	0.564243702545233	-0.152702670157191	-0.0653758694650719	-0.255610385235741	0.382592115959853	0.395952374861532	-0.047681814285835	-0.582823476046658	-0.874366335497697	0.153051054743077	0.156030302600941	-0.397575324344865	-0.12735943595169	-2.36023319953582	-0.12956643348	0.0826607717256812	-0.154634637360977	0.128846983802077	-0.270250375861258	0.262169231629228	0.46093728518177	0.24110925053599	0.55396136241279	0.533214332651813	-0.0160745074278328	0.172198190134369	-0.220244185065268	0.031534934505323	0.0203331450451345	-0.444907456889912	-0.61501396144297	-0.265421294078734	0.0296956640494967	0.0309109268848261	-0.0194816586000658	-0.0194147354110239	-0.263617240916785	-0.255412313656861	-0.236670973963693	0.25041331833987	-1.11056798829809	0.0112258824138429	0.0572516131311743	0.178218474543279	0.78847563050589	0.293399653522365	0.134489214151267	1.1791275146562	-0.166414493774336	0.259182167172715	-0.0560445970248282	-0.674404958053033	-0.155387947455067	-0.247877141343961	0.0671729590703925	-0.222181995477196	-0.799554263834462	0.120982171822026	-0.210322321813115	-0.0398613371889449	-0.497723408557598	0.0300655756459226	0.0429006807988164	-1.77382424801358	0.334656110960983	-0.139974750957593	-0.534062650026771	0.372567864297663	-0.102202057190962	1.7571492170703	0.377976569158213	0.332654031826187	-0.703875197146765	-0.279418188052015	-0.255656749761127	-0.0782998950197938	0.859799361974997	-1.29741674860536	-0.32260422734897	0.603180551168738	-0.873631919937535	1.00227158558157	-0.538353615572243	-0.178175832617902	0.227517535022586	0.0769724869910195	0.612244757623133	-0.502636274886334	-0.466453238976161	0.0483276506004873	-0.258398326033809	1.25016818514246	-0.0524174445739209	0.180655710566393	-0.367952666552407	-0.458513817302809	-0.00370642725600149	0.951091244632846	-0.106071122650987	0.624656236592398	0.0206615955823141	0.672513419116162	-0.0953745691081305	-0.217163178076083	-1.16098835596596	0.693385092648772	0.860835706976518	-0.285202828288262	-0.135961445678702	0.572180930066603	0.053895206744702	-0.213450970716375	-0.0941312513755816	-0.286777522946223	-1.00954241202021	0.621757698193393	0.431365882992559	-0.334924377199026	0.113166011075174	-0.304226844035966	0.288291054539911	-0.44301858082527	-0.805416194009103	0.491421253419599	-0.407736687385815	-0.34304868899747	0.693275206269439	-0.343900701089298	-1.04380471730759	-0.218360130918333	0.0767500210200366	0.59400334470758	0.047847125888439	0.428727482907992	-0.182439800161016	0.0973562825181303	-0.621471613663259	-0.175209095957437	-0.338960159735789	0.499627948014979	-0.300211888366719	-0.10321335682792	-0.215050511856108	0.399616211893167	-0.0222798867473853	0.154011761185839	-0.700568977213544	-0.0664685766729109	0.214932188483452	0.299206334420056	-0.249355806114582	0.196926658408665	-0.354513254152246	0.691406356939482	-0.610045350822987	-1.84636719927794	-0.240352148893756	-0.0803381425346278	0.432849045349141	-0.397620845272628	0.698798467473113	-0.159375843981475	0.383341561842732	0.466531108158855	0.500214259924832	-0.122469226718917	-0.153795381189886	-0.247189881081508	-0.876137283815551	0.0201159598321311	-0.894626173321698	-0.57345817562032	0.583537050326407	0.0485012201099014	0.399775110714162	-0.622762187402869	0.724594012941323	-0.0355629002851143	0.457445859445689	0.00306310654949126	0.406503662147458	-0.304887220617755	1.18287920081129	-0.279956224239068	-0.0847670746929827	0.304231471271563	-0.231398326097403	0.202170716179133	0.137043383384932	0.339243428678523	0.264400220318568	0.564723610736716	0.0089227340149334	0.615960944429443	-1.24752086750561	0.183241973480106	-0.228319309307934	-1.19101115553445	0.542900279672635	-0.153795567232245	0.433144226384154	0.636833269901111	0.638515811614894	-0.604950981187037	0.0157420083898683	-0.152853555908336	-0.127938032017891	-0.595163775186044	0.0958640519981559	-0.112834699144153	0.118919974143527	0.225359288108313	-0.397210140314587	0.0554396189563692	0.168472701069913	-0.305591747792951	0.515675530665678	0.26158475068611	0.577967271561137	-0.96259098823445	0.611391758811673	0.278733742052158	0.769762375351257	-0.0833429173181961	-0.899005264350846	0.560091872923921	0.148615644528612	-0.698340354356255	0.110559126839501	-0.0916332564714057	-0.382108715385429	-0.266321538274012	0.0373544093391287	0.505491664633782	-0.209679079913791	0.0684190950983937	1.24987910059911	0.608958036026296	0.212439995037554	-0.630546298276737	-0.186897392481463	-0.513048981356583	0.776174102688742	-1.62426357548048	0.463586450462483	-0.301131370232814	-0.175750031688561	0.181255585145237	-0.352031668967272	-1.66694358148736	-1.37677025167422	0.489142771912545	0.231544369455519	-0.166590424393249	0.376132138469437	0.725707277969182	0.582632789511964	-0.18686470435009	-0.756029349629716	-1.01826485644816	-1.06576109709728	-0.00955836276055651	0.368287558225185	-0.563537084096659	-0.181509360582137	0.291826234876684	-1.49593022293638	-0.214890730870819	0.668847392168546	-1.1676721079211	0.229679755096246	0.105103206827898	-0.332404742870626	-0.353771780869275	0.108894004659169	0.359670812589099	0.543446127550274	0.178674288451593	-0.364603408347136	0.167066467481369	-0.148735239329871	0.422839455656329	0.0635099720266159	-0.431569323676515	-0.34319182910315	0.0671798064779951	0.247523309861627	-0.0991258191532021	0.599379623755162	-0.311984502531485	1.37873181142913	0.229290301343228	-0.127098221218928	1.09308540427524	0.678660542251835	-0.172042621135592	-0.129699178447947	0.0108282391266975	-0.556952745854949	-0.857874151117963	0.129539342733264	0.268841930009348	-0.0495368668035873	-0.0711585772041903	0.353727240443781	0.00150253415452079	-0.0231109498799034	-0.758029093703004	-0.352943763555948	-0.456565335613792	0.259552613303448	-1.31061232317418	-0.112222171913619	-0.960059343434775	-0.626782177424207	0.312264493127406	0.836916895661234	-0.159536901325137	-0.0492258308436015	-0.3266279917446	-0.997559727142594	0.0641404259069354	-0.0286357160885444	-0.307340941988259	0.558313296706966	-0.486089239842818	-0.278139792704895	0.686846063064286	0.267650506822427	0.203637259419636	0.212868715161652	0.245886542552187	0.472960670947948	-0.172890129365146	-0.0614078023794361	-0.102189453013979	0.0787596865677046	0.312980264867729	0.153652609957567	-0.298488066968229	0.425055020454637	-0.494237642469499	0.646639614886432	-2.1348058765208	-0.292104115508511	-0.0900708502843112	-0.673572889816746	-1.29526603029611	-0.0255266404782743	0.401099612060532	-0.80329317577568	1.03434643865903	0.272914407818784	-1.31255184714385	0.476849903407179	0.246645886891815	0.261605899307593	-0.017969542562648	1.08661388985491	-0.242983413252027	-0.0364959108509296	0.0496287279443703	-0.0077264274273509	0.419566571524372	0.00848784549968371	-0.154614714198351	0.0792077025703799	-0.393645661935079	-0.0787484872894128	-0.0711046297651822	-1.04166314307866	0.349475768753378	-0.602125906484514	0.155894792170374	0.0992532848734789	0.209724686983479	-0.0615851070993797	0.0936011612751256	-0.726643643583956	0.444445155591809	0.235051785165063	0.596254178139105	0.175978661117149	0.616387582550282	-0.315357266441178	0.333872495574704	-0.29753974637545	-0.498039923736855	-0.267970532866091	-0.250906733410543	0.0911046637047499	-0.383673453143466	0.579374329592503	0.0325761855019441	-1.27318113299925	-0.430128770143538	-0.0770039557483032	0.337941705194461	-0.728109213928197	0.696739500848225	-1.4283147492147	0.254822461622561	-0.678003479208162	0.426716962311683	0.176441147681735	-0.236743058042499	-0.333651225693787	1.16772103402403	-0.70832947712596	-0.554211657376183	-0.00220370748335535	-0.0634692623066656	-0.225994188445027	0.228418352405038	0.120040123746352	-0.305238768301662	0.377264831013829	-0.00966645595290646	0.0677962846851328	-0.206472021507916	-0.509687359520898	-0.183080107656545	-0.794835283924157	0.135037797204194	-0.131605522633953	-0.459921333750381	0.616195295798859	-1.03093826778821	-0.242023529862399	-0.725843008011513	0.388346925677526	-0.574537295682294	0.204002917887781	-0.421535347707852	0.183223022351388	-0.940333198534837	-0.375441564999465	-0.986842456091405	0.704244980593455	0.461987544540252	-1.33422398980561	-0.740140636754864	-0.979291471740401	-1.04451390409577	0.187813825006222	-0.0197338240470458	-0.260717292278065	0.736317497895279	-0.126323394240362	0.0293995151799533	-0.391441619167392	0.164034202646091	-0.277275042398441	-0.412190609812492	-0.396662105041284	0.272915783179581	-1.1221999217184	0.241251662181919	-0.260571529804762	-0.193512334965655	-0.504257805666612	0.152681096658169	0.505749544657264	-0.0301841501973408	0.388451129522063	0.100008403560936	-0.182994295862429	0.211595229684692	0.0598470597019661	-0.506977434485932	-0.305856777462507	0.500712466933245	-0.00244604821393147	0.813954716589712	-0.401091816856164	0.644916575081199	-0.755116852549469	0.143636538273565	0.396620116635411	-0.0186050626757408	-0.56552128757423	-0.111785883109138	-0.110623086935205	-0.0470667912451661	0.953275649098112	0.181003780062305	-0.862514009322567	-0.308622217255662	-0.916257595073385	-0.0158203373481447	0.229318457436781	-0.312430531902471	-0.434835548578868	0.373044987410114	-0.0136731205638343	-0.31312449354403	0.193720746816151	0.636129293039395	-0.254425440050948	-0.088220580863157	0.157677655067102	0.253859837097244	0.0779919687527005	-0.072176204224291	-0.513666962594364	0.136285121930099	0.0677624910021262	0.135741155569837	0.393055245750416	-0.0854208658453085	-0.444355750527169	-0.517849228798196	-0.267448740304376	-0.63390760202592	-0.413606484664076	-0.337832875690029	-0.399146623753203	0.552573719101524	-0.321494296052189	-0.518341107013664	-0.591350219637823	0.327201346749107	-0.267293505641097	-1.12273915695888	0.39575497958089	0.156515287792302	0.361152938852627	-0.302253107002959	0.159877095750075	-0.0669957854731819	0.197205946264594	-0.0308186590585538	0.225858587397855	-0.149685196458023	0.190902737995846	0.296644810289814	-0.815079502156614	-0.198719095730345	-0.190894262593102	-0.45387168602122	0.488986939626745	0.151811996317122	0.378825400222896	-0.0920189325524852	0.225369395443328	0.740166801988589	-0.690273967146602	-0.820972311994095	0.207435389444415	-0.332116250230978	-0.309159168470085	-0.188374408242513	-0.278809607903964	0.313168369648443	0.0991733884049853	-0.052007105575435	0.130369254747834	0.389234738167829	0.243516314821606	0.556571122089343	0.119012924806916	0.355833356449974	0.913507510253399	-0.0313801245648501	-0.351811431065056	0.806609804289207	-0.100266997092231	0.908598261839354	-0.728561665950717	-0.0952147422729551	-0.571388709348094	0.140426448264146	-0.893167439663906	-0.246407739446597	0.356125985748965	0.554369084684212	-0.13847870028588	0.329117527105881	-0.559985767154215	0.26647206087621	0.196457879995271	-0.630458920842597	-0.412034040505198	-0.181423293408569	-0.366343146706746	-0.773625087904889	-0.377777538247805	-0.0997046035937195	0.40369917928746	0.540180429645773	-0.775412454758047	-0.551589576227683	-0.511655918121025	0.361676303764849	-0.703074101961596	-0.175413054569571	0.120138037315153	0.129190773534232	-0.283819954831089	0.219874522864167	-0.57853249574311	-0.623308164235055	-0.191501784545696	0.431935853769281	-0.282511496437995	0.296656375430635	-0.408032409607945	-0.185857643129452	0.453163489534089	0.0328410616845898	0.262875805219165	-0.136473494444554	-1.6596979147067	-0.125422059653012	-0.027709891368578	-0.24151571804894	-0.48900421008076	0.371589699406454	-0.125855385617996	-0.164375989349809	0.309601539504184	-0.458677224289723	-0.0553193674302776	0.388499908997911	-0.472234077816741	0.289261141931047	-0.558377746464119	0.197488930112097	0.330886911534444	-0.645614366953652	0.398819008180707	0.297173538852346	0.0695729937061535	-0.310790031727188	-0.893390179726485	0.775956720539214	-0.692634378363135	0.0171192842258462	0.117490658623305	-0.091690563215365	0.620762082115346	0.305644621294874	0.318591279762696	0.102405091505223	-0.273496342397187	-0.134111387812224	-0.30039631540847	0.0231293509089522	0.232150749694954	-0.100136135080352	-0.238402121678192	0.351371227882079	0.628618601837779	-0.0206278464344796	0.0789299048664242	0.178323288048543	0.508084032832623	-0.275789979723235	0.2753918188733	1.97160569475234	-0.252645914904535	-0.26983942845417	0.0365686447650314	0.131982374172164	-0.24443712927727	-0.125572221700122	0.016340437091055	-0.68258227537107	-0.266348121184129	0.178703632789858	-0.620567050631691	0.577657651824614	-0.123481144855564	0.049542453775045	0.196885704627835	0.346263759264239	-0.630666746874814	-0.191442070467116	0.171782896371115	-0.13371722697448	0.289387381035267	-0.423029095751016	-0.723588706763181	-0.410218507561622	-0.256694060900292	0.17043976802478	-0.358504498977244	-0.162970606201135	-0.14820465098898	-0.0514828579100969	0.0614728021766038	-0.435087705883416	-0.197088245105795	0.329401182324906	-0.746372581846687	-0.185543221638226	-0.0944207366476919	0.0954087619449971	-0.0823829092481777	0.146633426988047	-0.729091668460611	0.288778451437798	-1.40006519070066	0.0347401221719574	0.327723833870606	0.198847385577492	-0.199989465093897	0.147209759883797	0.0855636329736842	0.109965026625617	-0.0302700793840193	0.480659335352354	0.157280993789609	0.257914417870377	-0.155560173024908	0.399336413800891	0.518726423045765	-0.345024678885207	-0.779440016439732	-0.698353886840254	0.865128926059018	-0.31186597865534	-0.27699712741386	0.0719743164404069	-0.544779152907454	-0.252385303042904	0.168339406651522	0.0974618110100805	-0.087152348441885	-0.229153263851039	-0.0768612690235796	0.036548511748565	0.129837420006746	0.316840913483231	0.700286353916844	0.466452674852335	0.209497967239992	0.282556301349316	-0.247476739209912	-0.846349719637809	-0.450226506088185	0.0165932542224973	-0.168604109737192	-0.264526634098942	-0.459805465478577	-0.198466346510776	0.203282111419309	0.156516890239545	0.0164361091942789	-0.124156920140842	0.0334536036076446	0.446819199426507	0.0943466313320795	-0.181867523045674	-0.08820331018587	0.492269457278276	1.05214857076305	0.817105038485852																																																																																																																																																																																																																																																																																																																																																																																																																																																																																																																																																																																																																																															-0.0480707593871296	-0.656869691455706	-0.388082326072847	0.178941456282319	0.371806366713139	-0.240485512378564	-0.24785406511434	1.0870475650781	-0.732376689863513	1.22437423085495	-0.674365652766459	0.0909939912087396	0.132379102061603	-0.331721408140375	-0.153217497084251	-0.0295019098644668	-0.524804567688109	-0.645912259636134	0.173532043220718	0.784383995267424	0.274782899234429	0.321100439609866	-0.8271920665851	1.30418830863383	-0.816627262472576	-0.426500400769008	-0.568707023169543	-0.642979159792273	-0.0368690870264327	-0.0921626384993381	0.446155882881356	-1.75309567035533	-0.0537685235534171	0.540743884214957	0.10870008273608	0.241119891376531	0.276020744879034	-0.170636196370499	-0.0885979939937404	-0.412103578689426	-0.195088069980062	-0.525426743797396	-0.368861765818106	-0.321367383672769	-0.347470112580834	-0.511369629804635	0.10174122304008	-3.93333141173255	-0.742771519518823	-0.785131561566369	-0.427049218383656	-0.157194823768343	0.211191556373842	0.216704246840826	-0.0683076721261745	1.39021405243923	-0.640118012470881	0.142170825490192	0.0938322105460497	-0.00418203994149665	-0.19855972372053	0.167493589542084	-0.598290274646766	-0.0453019045449395	0.163602040471531	0.709146490316767	0.327325316466903	0.0981367561034376	-0.289453704573829	1.00525403392422	0.327211779038259	1.9047558857223	0.513501194923474	0.183416299588768	-0.842865797410877	-0.316599149931587	0.0311421946847655	-0.144780383138096	-1.90886444873429	-0.590706656276606	0.205447185531226	0.272832444898919	1.15250795009219	1.09543133833175	-0.634174397013997	-0.411760204992658	1.42014975033587	0.21379402180098	-1.85229683524217	-0.630921608204046	-0.254665991951939	0.606059288038565	0.357320729894905	-1.73390624097596	-0.270317480361916	1.26764760214387	1.19745692923718	0.189187363928281	-0.309499304645418	1.64929091955085	0.142715800045173	-0.422373368319787	0.144890121824244	0.431029584815765	0.0817332497628695	-0.445067731722415	-0.324940800875448	-0.239880246082456	0.182922991279918	-1.89374654833855	-0.628935145689975	-0.388924183766467	0.830361778145952	-0.373568058698989	0.513306634027567	-0.00878753306563954	0.0246683693599646	0.339516118814392	-0.484949772049481	-0.403188970059539	-0.124677842722265	1.16269143503205	-0.416854999523733	-0.516991499661514	0.499191277060083	0.844922577296364	0.0792128323769158	-0.57510291136068	0.507517171516149	-0.314203782531277	0.0760511254042967	-0.00377419174618956	-0.0126568541631341	0.0117463151984006	-0.0607126993035423	0.0344466986917366	1.19151992781421	-0.949642623235548	1.05669099394639	1.00819087773875	-0.606179071962519	0.403613231876928	0.467397229164767	0.0894950531059349	0.743089297309193	1.08178823167179	1.68903292081063	0.512993239317859	0.518932867024429	0.736404931392054	0.232390276103919	-0.1366151906904	1.73624987173971	0.351982405587239	-0.780274458710877	-0.217753396135995	-0.421979254323078	-0.5024104823802	1.81789011438379	-0.602506374236518	0.320916209787659	-0.433092135084806	1.2357434201594	-0.712645068253308	0.26469820819873	-0.596381751302657	-0.393154312911647	-0.332161522640904	-0.57602355248184	-0.0239629888137772	-0.56459566285135	-0.519168542328711	-0.505772951409239	-0.213580620116394	0.0166658528693793	0.0935328600643724	-0.501691614172435	0.356734854797283	-0.268487004381767	-0.251079424589878	0.0323823313984245	1.14897221820128	-0.48145828799419	-0.116986847887663	0.944244794537269	0.269160574680451	0.761153212718207	0.682208502959623	0.587592087297738	-0.140637989255409	0.467706376680257	-0.555800849536917	0.848998216200751	-0.361180971224032	0.78369520655817	-0.252105301964348	-1.29854120792891	0.998453528120084	1.22938818851306	0.926711518475189	-0.170498761736076	-0.419622027047154	-0.825663599712097	-1.27691758170482	-0.813081025624519	-0.844373583607358	1.09235763699227	-0.445836566348017	0.683246097524712	-0.188438783773908	-1.18250000080747	0.799147625639887	-0.428734393110795	0.293707757751694	0.479416351996898	-0.582368483657826	0.177160138789868	-0.733008880220154	0.249290476317215	0.702533651640181	0.167981016200964	0.426743580339336	0.0278067136648924	0.44450487636893	1.05940614100458	0.0908900235854148	-0.316041512419531	0.731600991421028	-0.279465894789513	0.287176727223772	0.468105569568027	1.05149504558439	2.98584408113653	0.706132901764239	0.527389910789545	-0.020851242178514	0.361733577391239	0.0818518082109459	0.245800438260071	0.167099673916293	-0.0218663422951533	0.336851422387477	0.275545363020647	-0.567960373058988	-0.212951708420568	-0.668945416247927	-1.117068156335	0.0608904150859911	-0.358957733463178	-0.11169568998838	0.384734754376165	-0.558963752036364	-0.521920090281868	-0.824784590128358	-1.86406927341624	0.0107122796659785	0.245778083387958	-0.0958746159489901	0.124306745870946	0.0116255422982946	0.106468416114642	0.207040937466755	-0.600910887869456	-1.10989370260094	-0.383629063687248	0.164441018832439	1.5058545542986	-0.955319518799298	0.300253597989772	-0.481004308441481	-0.021916393066985	-0.565494646372004	0.657603915060667	0.69185482917671	0.114727771649115	0.799416036071181	-0.0813008970335695	-0.352901444281446	0.41079257672695	0.237853128167943	-0.23781790288262	-0.278095659185482	0.229480948595641	-0.662641081465348	0.607980152422834	-0.673906134861393	0.270720407406716	-0.355642137958108	-0.924227746376593	-0.721262421927165	0.333367322507436	0.575727059467492	0.489630238635679	-0.376067928758512	-4.19101654543219	-0.0782215275158438	-0.799569248675672	-0.471270488735872	-0.418035615602072	0.039981699939176	-0.00696027750712847	0.346350250659768	-0.503183296428051	-0.179683027228821	-0.246171507545677	0.289174573672731	0.441944020407315	-0.256505842459817	0.206857810388803	0.789959673490529	0.542692476562726	-0.455179039633136	-0.164967599382776	0.234982658540778	1.10394660190089	0.192849759176146	0.460636817006479	-0.0322496651364629	0.914685323748704	0.559334710971581	0.972377357646156	-0.244819834700144	0.525154966415274	-0.97156638692403	0.132195652893969	-0.13922061344406	-0.211012626391975	0.100606309984336	0.28577459172025	-0.631922616357234	0.976417208626753	-0.662425678628395	-1.08730531862663	0.263164933839772	0.355673862978978	-0.86717507582183	1.55479645531271	-0.477194757420477	0.583387501061063	1.13682449222428	-0.686992024942876	-0.317018500239505	-0.227535431192463	0.0334587361617691	-0.410485588662221	-0.154924668627692	-0.0732332270013607	-1.36274007078936	-0.481025148932802	0.816302366224898	0.119351442761772	-0.245617403496564	-0.161234491573063	-0.668425639031388	0.0947994343925605	0.0299454076148699	0.163562961344932	-0.198469824215148	-0.948807104728862	-0.295140770147751	-0.658897228257871	0.0764702461712866	-0.896223188821466	0.384064979240047	-0.564045711084031	-0.104484571733401	0.148240310306594	-0.16195851497557	0.590751691449359	0.181834046583163	-0.254622730334438	0.00541082156266555	-0.12526068613236	1.30948133700087	0.592935963657421	1.18826774211006	0.422715497192011	1.45164536748021	1.67719091799877	0.215820407335482	0.959783034284649	-0.421415115152023	-0.617366041241164	0.53212182200626	0.094883112300099	0.233907739983204	0.806633688187235	0.00944352123601919	0.242341505047113	-0.00416376504657658	0.20125925705609	0.812067205210014	0.428824341975003	-0.130452708157366	-0.582318103015841	-0.764174452628063	0.969050768758638	-0.625220336725643	1.16051777207714	0.243435485771049	0.502699281551548	-0.007228763167433	0.175727831440492	-0.260401288611259	-0.261301882611425	1.04359421531706	0.581853583382138	0.54255938150067	-0.257358300230528	-0.500282858089523	-0.00672947300520379	0.17174905861442	-0.419698721695341	-0.0337475491693876	-0.665085926970681	-0.619067117618262	0.488309082528543	1.90700176326151	1.62267154099765	0.142503898654955	0.776179296486023	0.735051480931025	-0.448795325536779	0.504230407796658	0.374792668995836	-0.266437354292348	-0.273566192186354	0.902027492779352	0.506748963976121	0.851984486181875	0.0600088182183923	0.917005439898575	-0.298761898302633	1.36002803062976	0.133331567842277	-0.414794541004207	-0.36436738041017	-0.258205129364695	-0.0353626785415382	-2.51101330847635	1.71646674801867	1.23682380789957	0.0905192777589929	-0.705541065751839	-0.100215997698117	-0.0273243409546797	0.903222504995347	-0.0170343335063139	0.341784941778096	0.0421583479905948	0.119926687652584	-0.538967613747139	0.473069565459539	0.446153161988202	0.396670043083379	-0.16306266022733	0.479104550674532	0.274117392283104	0.412076573149003	-0.320109594235889	0.0490845532784953	-0.368423566790569	-1.30703676752934	-1.69229531319611	-0.977110111964924	-0.576828111795755	-0.710342016327619	-1.72131689642355	0.256679750303092	0.326023332103406	-1.25669256931938	-0.821221174676042	-0.789281211444525	-0.998163045393267	0.510390817044821	0.00982991701383499	-3.23199158921962	0.291566102702769	-0.0399539213598737	0.20128916529889	-0.212949667417327	-0.419914544922908	-0.196219228978323	-0.666695138066609	0.222934630951342	1.64571730079834	-2.88828024264689	1.39803089715859	-1.98115353148392	0.282815719662448	-1.85398353082133	0.66547202365454	-0.172301023370921	0.195818770163125	-0.240619139945405	-0.348517617747367	0.119340558217756	-0.285773076606563	-1.34082057255805	0.908989688963296	-0.726574728700938	0.246173257857248	0.243729084978296	-0.341248744654712	0.36224513257763	0.870602767111197	0.706721651736793	-0.103984840553403	-0.222311324639823	0.776064696336064	-0.568540704761548	-1.23061317198728	0.694943808866001	0.31246593046241	0.595537889792157	1.8752719703186	0.517816905143447	-1.1922734428279	0.324562968796642	-0.665286045766741	1.05963688620827	0.31036132786474	1.15196190800511	-0.351178276234443	-0.164637656627178	0.12626556277034	1.50946452571879	-1.06616798030322	-0.358277878474598	-0.651049519685964	0.578402984906898	-0.848418018386343	-1.19306175049656	-1.14053784916911	-0.0348152975225018	0.285394130705986	-1.15360991409506	-0.613264834246485	-0.957143696616627	-0.293279871043958	0.0511410196994331	0.23151932572262	-1.29736828990918	-0.324589227393593	-1.42483345701003	0.109354494488758	0.173712319346588	0.467478309796245	-0.167519805424638	-0.984087735497091	-0.365250173897307	0.309165080372238	0.0381318861515932	0.016477560545444	0.31192918603665	0.029895162802658	-1.17586051768332	-0.111716479362971	0.834482493445335	-0.948138577288977	0.0536201311656117	-1.7295033969135	0.791837315206984	0.398493772834876	0.397729946594879	0.411342458742182	-0.0289945703583485	1.00236720588459	-0.967646213828186	-0.052227759121405	-0.0354173417413982	-0.172122523020973	0.411388002366426	-0.106479165281326	-0.501797975068034	-2.31787919871143	0.45843492058153	-0.185244423853393	-0.0183399300295993	-0.295736786826445	-0.0567469249381257	-0.63187608107745	-0.544593843639864	0.676647064380991	0.280393447653417	-0.653929149306667	0.572864313968309	-0.146122504987501	0.317362179382534	-0.000981118874945704	-0.649923207736112	-0.318181094777957	0.284279053533162	-1.15344449918479	-1.80154165171899	0.0564023796378592	0.399553875944384	0.760569423591933	0.219151436494434	-0.379512106769211	0.491628412245124	0.468964051440755	-0.528789052504783	0.306612821105119	-0.5239290207821	0.1892528327301	-3.65465122270489	0.0815550332874396	2.25315302034937	-0.37603407302826	-0.520769454808668	0.256265230036581	-0.115922026856906	0.224251688861609	0.028715060292842	-0.106736505673931	-0.515966598294922	0.290831989892079	-0.49565134718708	0.137855056960261	0.0830618126937131	0.00625579173674559	0.411356702278871	0.131358934894368	1.02074248136255	0.200160555696428	-0.308899019678299	-0.0747343067440473	0.181391081573904	-0.72185190320982	0.289104210736377	0.808414746617705	0.187420027782206	0.215549963721265	-1.23078280024224	0.44753281042886	-0.616317447695782	0.548240313835098	-0.438190614986934	-0.121060529245816	0.221578480239219	-0.349854129301994	-0.254709670267146	0.563538689139092	-1.81625072344337	-0.0234598385607566	-0.978255237571549	-0.85011465615417	-0.611507997838793	-2.13605106199761	-0.627498056035146	-0.0272534537948543	0.596588494739486	-0.035444940853435	-0.132952258910315	0.195237775562879	0.690586153055855	-0.372444987292307	0.434161529707669	0.301525640259577	0.579769962375669	1.08592223604477	-0.247912686527681	-0.283131627952435	0.0232319635977528	0.40400942835515	-0.23265600851071	0.75301668944128	1.359415306349	2.44091907107622	-0.0407021871787308	-0.457469577434017	-0.359600327211205	-0.0326930679190799	0.344303438930088	-0.351840728929323	-0.458114497509991	0.880550394924315	0.106168508196754	-0.415615230727593	0.0818251388890864	-0.345853397498646	-0.722298051459682	0.932534075116276	-0.205511938593199	-0.0814914493171487	0.638650324386114	0.037804174633805	-0.63321124969226	-0.216183670123412	-0.193525908382258	-1.1435389743468	0.252728397728874	-0.48180115695955	0.221951374888899	-1.21164979623407	-0.961320333841698	1.32227715711526	0.702108561345051	-0.0287269011727302	1.29995940099043	0.709364747091389
[truncated: 20,199,748 more chars]
